# Supplementary material for: Functional similarity, despite taxonomical divergence in the millipede gut microbiota, points to a common trophic strategy
Source: Microbiome. 2024 Jan 29;12:16. doi: 10.1186/s40168-023-01731-7 (PMC10823672; doi:10.1186/s40168-023-01731-7)
Supplement: Supplementary file 3 — Additional file 2: Table S1. Mean values for colony counts and 16S rRNA copies. Table S2. Read counts and taxonomic classification of 16S rRNA amplicon sequence. Table S3. Sample information for metagenomic and metatranscriptomic sequencing. Table S4. Contig stats for de novo co-assembled reads from E. pulchripes. Table S5. Removal of potential eukaryotic and unknown contigs with Whokaryote. Table S6. Contig stat for de novo co-assembled reads from E. pulchripes and G. connexa. Table S7. Taxonomic classification of MAGs with GTDB-Tk. Table S8. Taxonomic classification of MAGs from E. pulchripes and G . connexa. Table S9. MAG coverage in quality-filtered metagenomic pair-end reads Table S10. Distributions of all CAZymes with or without signal peptides in bacterial MAGs from E. pulchripes and G. connexa. Table S11. Grouping of glycoside hydrolases at the family level. Table S12. Annotated Carbohydrate-active enzyme (CAZymes) from MAGs using dbCAN2 meta web server. Table S13. Community gene annotation of the metagenome and metatranscriptome samples (prokaryotic co-assemblies). Table 14. Community relative abundance of genes involved in acetogenesis, hydrogenases and sulfur cycling for E. pulchripes and G. connexa. Table S15. Community gene annotation of the metagenome and metatranscriptome samples (prokaryotic co-assemblies). Table S16. Community relative abundance of genes involved in nitrogen cycling. Table S17. NCBI BioProject PRJNA948469. [file 40168_2023_1731_MOESM2_ESM.xlsx]

## Sheet: Table S1
Table S1: Faecal colony counts and 16S rRNA copies in the hindguts and faeces
Sample type	Species	Average weight (g)	Code (replicates)	Colonies per pellet	Total copy numbers of 16S rRNA	16S rRNA copies/1 ng DNA
Faeces	E. pulchripes	0.59	F-1C	181200	1680000000	26800000
Faeces	E. pulchripes	0.55	F-1G	164000	4580000000	68800000
Faeces	E. pulchripes	0.57	F-1H	140000	2030000000	32700000
Faeces	G. connexa	0.2	F-1D	16720	272000000	10900000
Faeces	G. connexa	0.2	F-1H	18800	550000000	13900000
Faeces	G. connexa	0.2	F-1I	24240	214000000	6420000
Hindgut	E. pulchripes	0.677	Hg-1C	NA	95200000	6460000
Hindgut	E. pulchripes	1.108	Hg-1G	NA	248000000	8450000
Hindgut	E. pulchripes	0.804	Hg-1H	NA	42300000	7400000
Hindgut	G. connexa	0.092	Hg-1D	NA	3450000	139000
Hindgut	G. connexa	0.083	Hg-1H	NA	384000	139000
Hindgut	G. connexa	0.086	Hg-1I	NA	3610000	882000
Primers used
Forward primer sequence		515F_mod_CS1: ACA CTG ACG ACA TGG TTC TAC AGT GYC AGC MGC CGC GGT AA
Reverse primer sequence		806R_CS2: TAC GGT AGC AGA GAC TTG GTC TGG ACT ACN VGG GTW TCT AAT
Sample information for 16S rRNA amplicon sequence analysis
Sample	Sample name	Species full name	Species	Sample type	Template	Replicate	Elution volume (ul)	Dilution	Conc. (ng/ul)	ug DNA	PCR products 16S	16S Bac Original copy number	Total copies	Copies ยตl-1	Copies ng-1	Copies mg-1
Hg-E1C_S90	EP 1C_hg	Epibolus pulchripes Gerstacker, 1873	E. pulchripes	Hindgut	DNA	1	100	15	15	0.22		5870	95200000	952000	6460000	157000
Hg-E1G_S91	EP 1G_hg	Epibolus pulchripes Gerstacker, 1873	E. pulchripes	Hindgut	DNA	2	100	29	29	0.85		7680	248000000	2480000	8450000	167000
Hg-E1H_S92	EP 1H_hg	Epibolus pulchripes Gerstacker, 1873	E. pulchripes	Hindgut	DNA	3	100	6	6	0.03		6730	42300000	423000	7400000	217000
Hg-G1D_S104	GC 1D_hg	Glomeris connexa C. L. Koch, 1847	G. connexa	Hindgut	DNA	1	100	25	25	0.62		126.7	3450000	34500	139000	114000
Hg-G1H_S105	GC 1H_hg	Glomeris connexa C. L. Koch, 1847	G. connexa	Hindgut	DNA	2	100	3	3	0.01		126.5	384000	3840	139000	117000
Hg-G1i_S106	GC 1i_hg	Glomeris connexa C. L. Koch, 1847	G. connexa	Hindgut	DNA	3	100	4	4	0.02		802	3610000	36100	882000	741000
Mean values for colony counts and 16S rRNA copies
Colonies in the faeces
Sample type	Species	Mean colonies per pellet	StD	n	SE
Faeces	E. pulchripes	161733	20693.3	3	11947.3
Faeces	G. connexa	19920	3883.1	3	2241.9
Mean total copy numbers of 16S rRNA
Sample type	Species	Mean total copy numbers of 16S rRNA	StD	n	SE
Faeces	E. pulchripes	2763333333	1582982417	3	913935325
Faeces	G. connexa	345333333	179603266	3	103693994
Hindgut	E. pulchripes	128500000	106816619	3	61670604
Hindgut	G. connexa	2481333	1818105	3	1049683
Mean 16S rRNA copies/1 ng DNA
Sample type	Species	Mean 16S rRNA copies/1 ng DNA	StD	n	SE
Faeces	E. pulchripes	4.27667e+07	2.27377e+07	3	1.31276e+07
Faeces	G. connexa	1.04067e+07	3.76432e+06	3	2.17333e+06
Hindgut	E. pulchripes	7.43667e+06	995507	3	574756
Hindgut	G. connexa	386667	428971	3	247667

## Sheet: Table S2
Table S2: Read counts and taxonomic classification of 16S rRNA amplicon sequence from the hindguts of E. pulchripes and G . connexa
								Samples from E. pulchripes			Samples from G. connexa
Kingdom	Phylum	Class	Order	Family	Genus	Species	ASV	Hg-E1C_S90	Hg-E1G_S91	Hg-E1H_S92	Hg-G1D_S104	Hg-G1H_S105	Hg-G1i_S106
Bacteria	Firmicutes	Bacilli	Lactobacillales	Listeriaceae	Listeria	NA	Seq_1	0	5	691	0	0	0
Bacteria	Proteobacteria	Gammaproteobacteria	Pseudomonadales	Pseudomonadaceae	Pseudomonas	NA	Seq_2	0	0	77	4	4	29
Bacteria	Proteobacteria	Gammaproteobacteria	Enterobacterales	Enterobacteriaceae	Citrobacter	NA	Seq_3	293	148	1629	4246	1460	6941
Bacteria	Proteobacteria	Gammaproteobacteria	Enterobacterales	Enterobacteriaceae	Klebsiella	NA	Seq_4	356	46	1290	1754	736	529
Bacteria	Bacteroidota	Bacteroidia	Bacteroidales	Bacteroidaceae	Bacteroides	NA	Seq_5	2936	707	3554	104	2527	36
Bacteria	Proteobacteria	Gammaproteobacteria	Pseudomonadales	Pseudomonadaceae	Pseudomonas	NA	Seq_6	1	0	51	1868	146	27
Bacteria	Bacteroidota	Bacteroidia	Bacteroidales	Dysgonomonadaceae	Candidatus_Symbiothrix	NA	Seq_7	0	0	157	3550	0	1165
Bacteria	Proteobacteria	Gammaproteobacteria	Burkholderiales	Rhodocyclaceae	Thauera	phenylacetica	Seq_8	0	57	157	286	826	1509
Bacteria	Bacteroidota	Bacteroidia	Bacteroidales	Tannerellaceae	NA	NA	Seq_9	273	1452	190	873	389	1338
Bacteria	Proteobacteria	Gammaproteobacteria	Burkholderiales	Alcaligenaceae	Achromobacter	NA	Seq_10	0	0	0	64	14	2995
Bacteria	Bacteroidota	Bacteroidia	Bacteroidales	Dysgonomonadaceae	Dysgonomonas	NA	Seq_11	0	0	27	202	11489	2793
Bacteria	Proteobacteria	Gammaproteobacteria	Aeromonadales	Aeromonadaceae	Aeromonas	NA	Seq_12	0	0	2	2	7397	6143
Bacteria	Proteobacteria	Alphaproteobacteria	Rhizobiales	Beijerinckiaceae	Microvirga	NA	Seq_13	0	0	5	301	193	0
Archaea	Thermoplasmatota	Thermoplasmata	Methanomassiliicoccales	Methanomethylophilaceae	Candidatus_Methanoplasma	NA	Seq_14	537	50	40	1564	641	629
Bacteria	Desulfobacterota	Desulfovibrionia	Desulfovibrionales	Desulfovibrionaceae	Desulfovibrio	NA	Seq_15	0	0	116	117	2089	3
Bacteria	Proteobacteria	Gammaproteobacteria	Burkholderiales	Alcaligenaceae	Achromobacter	NA	Seq_16	0	0	7	357	3	1442
Bacteria	Bacteroidota	Bacteroidia	Bacteroidales	Rikenellaceae	NA	NA	Seq_17	23	500	149	406	438	88
Bacteria	Bacteroidota	Bacteroidia	Bacteroidales	Bacteroidaceae	Bacteroides	NA	Seq_18	151	77	3211	90	754	395
Bacteria	Proteobacteria	Gammaproteobacteria	Enterobacterales	Enterobacteriaceae	Cronobacter	NA	Seq_19	1815	48	692	0	0	0
Bacteria	Proteobacteria	Alphaproteobacteria	Rhizobiales	Rhizobiaceae	Brucella	NA	Seq_20	0	0	0	3	3	5
Bacteria	Proteobacteria	Alphaproteobacteria	Sphingomonadales	Sphingomonadaceae	Novosphingobium	NA	Seq_21	0	2	1	47	1	118
Bacteria	Proteobacteria	Gammaproteobacteria	Pseudomonadales	Pseudomonadaceae	Pseudomonas	NA	Seq_22	0	0	57	0	1	0
Bacteria	Proteobacteria	Alphaproteobacteria	Rhizobiales	Beijerinckiaceae	Microvirga	NA	Seq_23	0	0	11	144	8356	159
Bacteria	Bacteroidota	Bacteroidia	Bacteroidales	Bacteroidaceae	Bacteroides	NA	Seq_24	4051	612	1618	0	0	20
Bacteria	Cyanobacteria	Cyanobacteriia	Chloroplast	NA	NA	NA	Seq_25	0	0	0	0	0	0
Bacteria	Proteobacteria	Gammaproteobacteria	Enterobacterales	Enterobacteriaceae	Buttiauxella	NA	Seq_26	0	0	0	0	12	1207
Bacteria	Bacteroidota	Bacteroidia	Bacteroidales	M2PB4-65_termite_group	NA	NA	Seq_27	0	947	97	0	0	0
Bacteria	Proteobacteria	Gammaproteobacteria	Burkholderiales	SC-I-84	NA	NA	Seq_28	20	99	169	12	3125	15
Bacteria	Bacteroidota	Bacteroidia	Bacteroidales	vadinHA21	NA	NA	Seq_29	666	20	15	0	0	0
Bacteria	Bacteroidota	Bacteroidia	Chitinophagales	Chitinophagaceae	Chitinophaga	parva	Seq_30	0	0	0	0	0	0
Bacteria	Proteobacteria	Gammaproteobacteria	Burkholderiales	Burkholderiaceae	Burkholderia-Caballeronia-Paraburkholderia	NA	Seq_31	0	0	0	0	0	0
Archaea	Halobacterota	Methanosarcinia	Methanosarciniales	Methanosarcinaceae	Methanimicrococcus	NA	Seq_32	310	713	33	215	69	21
Bacteria	Bacteroidota	Bacteroidia	Bacteroidales	NA	NA	NA	Seq_33	186	1221	89	1224	106	121
Bacteria	Actinobacteriota	Actinobacteria	Streptomycetales	Streptomycetaceae	NA	NA	Seq_34	0	0	0	0	0	0
Bacteria	Bacteroidota	Bacteroidia	Bacteroidales	Rikenellaceae	NA	NA	Seq_35	17	475	37	998	329	16
Bacteria	Bacteroidota	Bacteroidia	Bacteroidales	Dysgonomonadaceae	Dysgonomonas	NA	Seq_36	0	0	8	664	0	0
Bacteria	Verrucomicrobiota	Verrucomicrobiae	Pedosphaerales	Pedosphaeraceae	NA	NA	Seq_37	320	891	53	113	35	55
Bacteria	Proteobacteria	Gammaproteobacteria	Enterobacterales	Enterobacteriaceae	Raoultella	NA	Seq_38	0	0	0	0	868	1624
Bacteria	Proteobacteria	Gammaproteobacteria	Enterobacterales	Yersiniaceae	Serratia	NA	Seq_39	0	0	0	318	0	517
Bacteria	Bacteroidota	Bacteroidia	Chitinophagales	Chitinophagaceae	Edaphobaculum	NA	Seq_40	0	0	0	0	0	0
Bacteria	Bacteroidota	Bacteroidia	Bacteroidales	Bacteroidaceae	Bacteroides	NA	Seq_41	1428	244	1244	0	0	0
Bacteria	Proteobacteria	Gammaproteobacteria	Pseudomonadales	Pseudomonadaceae	Pseudomonas	NA	Seq_42	0	0	1	0	0	0
Bacteria	Bacteroidota	Bacteroidia	Flavobacteriales	Weeksellaceae	Apibacter	NA	Seq_43	0	6	27	0	0	0
Bacteria	Proteobacteria	Gammaproteobacteria	Xanthomonadales	Xanthomonadaceae	Stenotrophomonas	NA	Seq_44	0	0	0	0	1	38
Bacteria	Proteobacteria	Gammaproteobacteria	Burkholderiales	SC-I-84	NA	NA	Seq_45	186	74	40	334	98	434
Bacteria	Proteobacteria	Alphaproteobacteria	Rhodospirillales	NA	NA	NA	Seq_46	1099	454	57	0	0	13
Bacteria	Actinobacteriota	Actinobacteria	Micrococcales	Cellulomonadaceae	NA	NA	Seq_47	0	0	0	0	2	0
Bacteria	Bacteroidota	Bacteroidia	Chitinophagales	Chitinophagaceae	Chitinophaga	NA	Seq_48	0	0	0	0	0	0
Bacteria	Bacteroidota	Bacteroidia	Bacteroidales	Dysgonomonadaceae	Dysgonomonas	NA	Seq_49	0	0	13	0	0	0
Bacteria	Proteobacteria	Gammaproteobacteria	Xanthomonadales	Rhodanobacteraceae	Rhodanobacter	NA	Seq_50	0	0	0	0	0	0
Bacteria	Proteobacteria	Gammaproteobacteria	Xanthomonadales	Rhodanobacteraceae	Fulvimonas	NA	Seq_51	0	0	0	0	0	0
Bacteria	Bacteroidota	Bacteroidia	Bacteroidales	Rikenellaceae	Alistipes	NA	Seq_52	298	92	193	975	8	3
Bacteria	Proteobacteria	Alphaproteobacteria	Rhizobiales	Xanthobacteraceae	NA	NA	Seq_53	0	0	0	0	0	0
Bacteria	Firmicutes	Bacilli	Acholeplasmatales	Acholeplasmataceae	T2WK15B57	NA	Seq_54	0	371	37	244	141	190
Bacteria	Verrucomicrobiota	Verrucomicrobiae	Opitutales	Opitutaceae	Ereboglobus	NA	Seq_55	0	0	19	189	233	7
Bacteria	Verrucomicrobiota	Verrucomicrobiae	Opitutales	Opitutaceae	Ereboglobus	NA	Seq_56	522	120	107	6	11	6
Bacteria	Bacteroidota	Bacteroidia	Bacteroidales	NA	NA	NA	Seq_57	2161	0	4	0	0	13
Bacteria	Actinobacteriota	Actinobacteria	Micrococcales	Microbacteriaceae	Humibacter	NA	Seq_58	0	0	0	0	0	0
Bacteria	NA	NA	NA	NA	NA	NA	Seq_59	0	0	31	2300	0	0
Bacteria	Proteobacteria	Gammaproteobacteria	Enterobacterales	Budviciaceae	Pragia	NA	Seq_60	598	90	974	58	189	46
Bacteria	Proteobacteria	Alphaproteobacteria	Rhizobiales	Xanthobacteraceae	Bradyrhizobium	NA	Seq_61	0	0	0	0	0	0
Bacteria	Firmicutes	Bacilli	Erysipelotrichales	Erysipelatoclostridiaceae	Erysipelatoclostridium	NA	Seq_62	0	0	26	67	1618	772
Bacteria	Proteobacteria	Alphaproteobacteria	Rhizobiales	Devosiaceae	Devosia	NA	Seq_63	0	0	0	0	0	9
Bacteria	Bacteroidota	Bacteroidia	Bacteroidales	Bacteroidaceae	Bacteroides	NA	Seq_64	0	1717	95	0	0	0
Bacteria	Bacteroidota	Bacteroidia	Chitinophagales	Chitinophagaceae	NA	NA	Seq_65	0	0	0	0	0	2327
Bacteria	Proteobacteria	Gammaproteobacteria	Burkholderiales	Rhodocyclaceae	Uliginosibacterium	NA	Seq_66	0	5	2459	0	0	0
Bacteria	Proteobacteria	Alphaproteobacteria	Rhodospirillales	NA	NA	NA	Seq_67	0	0	22	63	0	19
Bacteria	Proteobacteria	Gammaproteobacteria	Burkholderiales	Comamonadaceae	Variovorax	NA	Seq_68	0	0	0	6	0	54
Bacteria	Proteobacteria	Gammaproteobacteria	Burkholderiales	Burkholderiaceae	Cupriavidus	metallidurans	Seq_69	0	0	11	484	223	0
Bacteria	Bacteroidota	Bacteroidia	Bacteroidales	Dysgonomonadaceae	Dysgonomonas	NA	Seq_70	118	25	672	634	43	31
Bacteria	Proteobacteria	Gammaproteobacteria	Xanthomonadales	Rhodanobacteraceae	Dyella	NA	Seq_71	0	0	1	0	0	0
Bacteria	Proteobacteria	Gammaproteobacteria	Pseudomonadales	Pseudomonadaceae	Pseudomonas	NA	Seq_72	0	0	0	0	0	0
Bacteria	Proteobacteria	Gammaproteobacteria	Pseudomonadales	Pseudomonadaceae	Pseudomonas	NA	Seq_73	0	0	0	0	0	0
Bacteria	Actinobacteriota	Actinobacteria	Micrococcales	Microbacteriaceae	Humibacter	antri	Seq_74	0	0	0	1	0	0
Bacteria	Proteobacteria	Gammaproteobacteria	Pseudomonadales	Pseudomonadaceae	Pseudomonas	NA	Seq_75	0	0	0	0	0	0
Bacteria	Proteobacteria	Gammaproteobacteria	Burkholderiales	Neisseriaceae	Vitreoscilla	NA	Seq_76	0	0	6	519	1163	5
Bacteria	Bacteroidota	Bacteroidia	Flavobacteriales	NA	NA	NA	Seq_77	1	0	24	370	9	5
Bacteria	Proteobacteria	Gammaproteobacteria	Pseudomonadales	Pseudomonadaceae	Pseudomonas	NA	Seq_78	0	0	0	0	0	0
Bacteria	Bacteroidota	Bacteroidia	NA	NA	NA	NA	Seq_79	16	906	72	18	7	0
Bacteria	Proteobacteria	Gammaproteobacteria	Burkholderiales	Burkholderiaceae	Pandoraea	NA	Seq_80	0	0	0	0	0	0
Bacteria	Proteobacteria	Gammaproteobacteria	Burkholderiales	Comamonadaceae	NA	NA	Seq_81	0	0	0	0	0	0
Bacteria	Desulfobacterota	Desulfovibrionia	Desulfovibrionales	Desulfovibrionaceae	Desulfovibrio	NA	Seq_82	4	35	28	540	18	153
Bacteria	Proteobacteria	Gammaproteobacteria	Xanthomonadales	Rhodanobacteraceae	Dyella	japonica	Seq_83	0	0	0	0	0	0
Bacteria	Planctomycetota	vadinHA49	NA	NA	NA	NA	Seq_84	5	44	12	365	33	254
Bacteria	Firmicutes	Clostridia	Christensenellales	Christensenellaceae	Christensenellaceae_R-7_group	NA	Seq_85	0	0	11	218	191	7
Bacteria	Proteobacteria	Gammaproteobacteria	Cellvibrionales	Cellvibrionaceae	Cellvibrio	fulvus	Seq_86	0	0	0	0	0	0
Bacteria	Bacteroidota	Bacteroidia	Flavobacteriales	Flavobacteriaceae	Flavobacterium	NA	Seq_87	0	0	0	0	0	0
Bacteria	Proteobacteria	Alphaproteobacteria	Rhizobiales	Rhizobiaceae	Allorhizobium-Neorhizobium-Pararhizobium-Rhizobium	NA	Seq_88	0	0	0	0	0	4
Bacteria	Bacteroidota	Bacteroidia	Bacteroidales	Rs-E47_termite_group	NA	NA	Seq_89	158	342	33	1	2	2
Bacteria	Proteobacteria	Gammaproteobacteria	Burkholderiales	Comamonadaceae	NA	NA	Seq_90	0	0	0	0	0	0
Bacteria	Planctomycetota	vadinHA49	NA	NA	NA	NA	Seq_91	8	7	6	101	2	758
Bacteria	Actinobacteriota	Actinobacteria	Micrococcales	NA	NA	NA	Seq_92	0	0	0	0	5	0
Bacteria	Proteobacteria	Alphaproteobacteria	Rhizobiales	Rhizobiaceae	NA	NA	Seq_93	0	0	0	0	1	0
Bacteria	Bacteroidota	Bacteroidia	Sphingobacteriales	Sphingobacteriaceae	Pedobacter	NA	Seq_94	0	0	0	0	0	0
Bacteria	Myxococcota	Polyangia	Polyangiales	Sandaracinaceae	NA	NA	Seq_95	0	0	0	0	0	0
Bacteria	Proteobacteria	Gammaproteobacteria	Pseudomonadales	Pseudomonadaceae	Pseudomonas	NA	Seq_96	0	0	0	0	16	0
Bacteria	Desulfobacterota	Desulfobulbia	Desulfobulbales	Desulfobulbaceae	Desulfobulbus	NA	Seq_97	34	380	28	11	19	14
Bacteria	Proteobacteria	Gammaproteobacteria	Burkholderiales	Rhodocyclaceae	Dechloromonas	NA	Seq_98	0	0	0	5	17	0
Bacteria	Actinobacteriota	Thermoleophilia	Solirubrobacterales	67-14	NA	NA	Seq_99	0	0	0	0	0	0
Bacteria	Actinobacteriota	Actinobacteria	Streptomycetales	Streptomycetaceae	Streptacidiphilus	NA	Seq_100	0	0	0	0	0	0
Bacteria	Proteobacteria	Gammaproteobacteria	Pseudomonadales	Pseudomonadaceae	Pseudomonas	NA	Seq_101	0	0	1	0	0	0
Bacteria	Actinobacteriota	Actinobacteria	Corynebacteriales	Mycobacteriaceae	Mycobacterium	NA	Seq_102	0	0	0	0	0	0
Bacteria	Proteobacteria	Gammaproteobacteria	Burkholderiales	Burkholderiaceae	Ralstonia	NA	Seq_103	52	40	82	22	23	70
Bacteria	Proteobacteria	Gammaproteobacteria	Burkholderiales	Comamonadaceae	NA	NA	Seq_104	0	0	0	0	0	0
Bacteria	Bacteroidota	Bacteroidia	Bacteroidales	Dysgonomonadaceae	Candidatus_Symbiothrix	NA	Seq_105	184	11	440	0	0	2
Bacteria	Actinobacteriota	Actinobacteria	Corynebacteriales	Nocardiaceae	Williamsia	NA	Seq_106	0	0	0	0	0	0
Bacteria	Rs-K70_termite_group	NA	NA	NA	NA	NA	Seq_107	0	0	20	0	0	0
Bacteria	Actinobacteriota	Actinobacteria	Micrococcales	Cellulomonadaceae	Cellulomonas	NA	Seq_108	0	0	0	0	0	0
Archaea	Thermoplasmatota	Thermoplasmata	Methanomassiliicoccales	Methanomethylophilaceae	Candidatus_Methanoplasma	NA	Seq_109	15	31	4	17	0	9
Bacteria	Proteobacteria	Gammaproteobacteria	Pseudomonadales	Moraxellaceae	NA	NA	Seq_110	0	0	0	0	0	0
Bacteria	Firmicutes	Clostridia	Clostridia_vadinBB60_group	NA	NA	NA	Seq_111	0	0	9	22	33	0
Bacteria	Proteobacteria	Gammaproteobacteria	Pseudomonadales	Pseudomonadaceae	Pseudomonas	NA	Seq_112	0	0	0	0	0	4
Bacteria	Actinobacteriota	Actinobacteria	Corynebacteriales	Nocardiaceae	Rhodococcus	NA	Seq_113	0	0	22	0	0	0
Bacteria	Rs-K70_termite_group	NA	NA	NA	NA	NA	Seq_114	12	105	5	9	4	211
Bacteria	Proteobacteria	Gammaproteobacteria	Pseudomonadales	Pseudomonadaceae	Pseudomonas	NA	Seq_115	0	0	0	0	0	0
Bacteria	Actinobacteriota	Actinobacteria	Corynebacteriales	Mycobacteriaceae	Mycobacterium	NA	Seq_116	0	0	0	0	0	7
Bacteria	Bacteroidota	Bacteroidia	Chitinophagales	Chitinophagaceae	Arachidicoccus	NA	Seq_117	0	0	0	0	0	0
Bacteria	Actinobacteriota	Actinobacteria	Corynebacteriales	Mycobacteriaceae	Mycobacterium	engbaekii	Seq_118	0	0	0	0	0	0
Bacteria	Actinobacteriota	Actinobacteria	Micrococcales	Microbacteriaceae	Agromyces	NA	Seq_119	0	0	0	0	0	0
Bacteria	Proteobacteria	Gammaproteobacteria	Xanthomonadales	Rhodanobacteraceae	Rhodanobacter	ginsengisoli	Seq_120	0	0	0	0	0	0
Bacteria	Bacteroidota	Bacteroidia	Bacteroidales	NA	NA	NA	Seq_121	708	590	29	0	10	1
Bacteria	Proteobacteria	Gammaproteobacteria	Enterobacterales	Enterobacteriaceae	NA	NA	Seq_122	0	0	111	0	0	0
Bacteria	Actinobacteriota	Actinobacteria	Micrococcales	Microbacteriaceae	NA	NA	Seq_123	0	0	0	0	0	0
Bacteria	Planctomycetota	vadinHA49	NA	NA	NA	NA	Seq_124	0	0	7	207	9	251
Bacteria	Actinobacteriota	Actinobacteria	Catenulisporales	Actinospicaceae	Actinospica	NA	Seq_125	0	0	0	0	0	0
Bacteria	Proteobacteria	Gammaproteobacteria	Enterobacterales	NA	NA	NA	Seq_126	124	0	592	0	0	0
Bacteria	Proteobacteria	Gammaproteobacteria	Burkholderiales	Alcaligenaceae	NA	NA	Seq_127	0	0	0	0	20	1201
Bacteria	Planctomycetota	vadinHA49	NA	NA	NA	NA	Seq_128	0	1	2	69	12	487
Bacteria	Bacteroidota	Bacteroidia	Chitinophagales	Chitinophagaceae	NA	NA	Seq_129	0	0	18	1055	0	0
Bacteria	Bacteroidota	Bacteroidia	Flavobacteriales	Flavobacteriaceae	Flavobacterium	NA	Seq_130	0	0	0	0	0	2
Bacteria	Bacteroidota	Bacteroidia	Chitinophagales	Chitinophagaceae	Edaphobaculum	NA	Seq_131	0	0	0	0	0	0
Bacteria	Desulfobacterota	Desulfovibrionia	Desulfovibrionales	Desulfovibrionaceae	Desulfovibrio	NA	Seq_132	0	0	17	558	16	8
Bacteria	Proteobacteria	Alphaproteobacteria	Caulobacterales	Caulobacteraceae	Asticcacaulis	NA	Seq_133	0	0	0	0	0	0
Bacteria	Bacteroidota	Bacteroidia	NA	NA	NA	NA	Seq_134	79	176	22	0	15	0
Bacteria	Bacteroidota	Bacteroidia	Sphingobacteriales	Sphingobacteriaceae	Pedobacter	NA	Seq_135	0	0	0	0	0	0
Bacteria	Proteobacteria	Alphaproteobacteria	Sphingomonadales	Sphingomonadaceae	Altererythrobacter	NA	Seq_136	0	0	0	0	0	0
Bacteria	Bacteroidota	Bacteroidia	Bacteroidales	Dysgonomonadaceae	NA	NA	Seq_137	48	394	492	0	0	0
Bacteria	Bacteroidota	Bacteroidia	Sphingobacteriales	Sphingobacteriaceae	Pedobacter	NA	Seq_138	0	0	0	0	0	0
Bacteria	Bacteroidota	Bacteroidia	Chitinophagales	Chitinophagaceae	NA	NA	Seq_139	0	0	2	25	0	577
Bacteria	Proteobacteria	Gammaproteobacteria	Xanthomonadales	Xanthomonadaceae	Xanthomonas	NA	Seq_140	0	0	0	0	0	0
Bacteria	Myxococcota	Polyangia	Polyangiales	Sandaracinaceae	NA	NA	Seq_141	0	0	0	0	0	0
Bacteria	Verrucomicrobiota	Verrucomicrobiae	Opitutales	Puniceicoccaceae	Cerasicoccus	NA	Seq_142	277	569	26	0	0	1
Bacteria	Bacteroidota	Bacteroidia	Bacteroidales	Bacteroidaceae	Bacteroides	NA	Seq_143	46	656	41	0	1	0
Bacteria	Acidobacteriota	Acidobacteriae	Acidobacteriales	Acidobacteriaceae_(Subgroup_1)	Terriglobus	roseus	Seq_144	0	0	0	0	0	0
Bacteria	Proteobacteria	Gammaproteobacteria	Xanthomonadales	Rhodanobacteraceae	Rhodanobacter	NA	Seq_145	0	0	0	0	0	0
Bacteria	Bacteroidota	Bacteroidia	Flavobacteriales	Flavobacteriaceae	Flavobacterium	NA	Seq_146	0	0	0	0	0	0
Bacteria	Planctomycetota	vadinHA49	NA	NA	NA	NA	Seq_147	5	5	7	97	20	254
Bacteria	Firmicutes	Bacilli	Paenibacillales	Paenibacillaceae	Paenibacillus	NA	Seq_148	0	0	0	0	0	70
Bacteria	Firmicutes	Clostridia	Christensenellales	Christensenellaceae	Christensenellaceae_R-7_group	NA	Seq_149	4	69	11	86	128	0
Bacteria	Bacteroidota	Bacteroidia	NA	NA	NA	NA	Seq_150	0	50	25	11	0	4
Bacteria	Proteobacteria	Gammaproteobacteria	Enterobacterales	NA	NA	NA	Seq_151	0	0	4	134	55	0
Bacteria	Proteobacteria	Gammaproteobacteria	Enterobacterales	Enterobacteriaceae	NA	NA	Seq_152	12	70	306	0	163	16
Bacteria	Proteobacteria	Gammaproteobacteria	Burkholderiales	Rhodocyclaceae	Uliginosibacterium	NA	Seq_153	7	0	83	0	21	0
Bacteria	Bacteroidota	Bacteroidia	Chitinophagales	Chitinophagaceae	NA	NA	Seq_154	0	0	9	589	0	0
Bacteria	Proteobacteria	Gammaproteobacteria	Burkholderiales	Oxalobacteraceae	Oxalobacter	NA	Seq_155	311	237	110	11	27	25
Bacteria	Planctomycetota	vadinHA49	NA	NA	NA	NA	Seq_156	4	4	3	0	7	345
Bacteria	Bacteroidota	Bacteroidia	Chitinophagales	Chitinophagaceae	Parafilimonas	terrae	Seq_157	0	0	0	0	0	0
Bacteria	Proteobacteria	Gammaproteobacteria	Xanthomonadales	Xanthomonadaceae	Xanthomonas	NA	Seq_158	0	0	13	0	0	0
Bacteria	Proteobacteria	Alphaproteobacteria	Caulobacterales	Caulobacteraceae	Phenylobacterium	mobile	Seq_159	0	0	0	0	0	0
Archaea	Thermoplasmatota	Thermoplasmata	Methanomassiliicoccales	Methanomethylophilaceae	Candidatus_Methanoplasma	NA	Seq_160	6	4	3	71	13	5
Bacteria	Bacteroidota	Bacteroidia	Bacteroidales	Dysgonomonadaceae	NA	NA	Seq_161	16	45	341	0	4	0
Bacteria	Actinobacteriota	Actinobacteria	Micrococcales	Microbacteriaceae	Galbitalea	NA	Seq_162	2	3	18	0	0	13
Bacteria	Bacteroidota	Bacteroidia	Chitinophagales	Chitinophagaceae	Arachidicoccus	NA	Seq_163	0	0	0	0	0	0
Archaea	Thermoplasmatota	Thermoplasmata	Methanomassiliicoccales	Methanomethylophilaceae	Candidatus_Methanoplasma	NA	Seq_164	1	0	0	13	0	0
Bacteria	Bacteroidota	Bacteroidia	Bacteroidales	NA	NA	NA	Seq_165	21	332	23	134	8	1
Bacteria	Proteobacteria	Alphaproteobacteria	Rhizobiales	Xanthobacteraceae	Afipia	felis	Seq_166	0	0	0	0	0	0
Bacteria	Proteobacteria	Gammaproteobacteria	Burkholderiales	Burkholderiaceae	Burkholderia-Caballeronia-Paraburkholderia	NA	Seq_167	0	0	0	0	0	5
Bacteria	Actinobacteriota	Actinobacteria	Corynebacteriales	Mycobacteriaceae	Mycobacterium	NA	Seq_168	0	0	0	0	0	0
Bacteria	Bacteroidota	Bacteroidia	Bacteroidales	Rikenellaceae	Alistipes	NA	Seq_169	0	4	3	179	51	0
Bacteria	Proteobacteria	Gammaproteobacteria	Burkholderiales	Rhodocyclaceae	Uliginosibacterium	NA	Seq_170	0	0	19	99	1162	0
Bacteria	Proteobacteria	Alphaproteobacteria	Micropepsales	Micropepsaceae	NA	NA	Seq_171	0	0	0	0	0	0
Bacteria	Bacteroidota	Bacteroidia	Sphingobacteriales	Sphingobacteriaceae	Pedobacter	NA	Seq_172	0	0	0	0	0	0
Bacteria	Actinobacteriota	Actinobacteria	Corynebacteriales	Mycobacteriaceae	Mycobacterium	NA	Seq_173	0	0	0	0	0	0
Bacteria	Bacteroidota	Bacteroidia	Chitinophagales	Chitinophagaceae	Taibaiella	NA	Seq_174	0	0	0	0	0	0
Bacteria	Bacteroidota	Bacteroidia	Flavobacteriales	Flavobacteriaceae	Flavobacterium	NA	Seq_175	0	0	0	0	0	0
Bacteria	Proteobacteria	Alphaproteobacteria	Micropepsales	Micropepsaceae	NA	NA	Seq_176	0	0	0	0	0	0
Bacteria	Bacteroidota	Bacteroidia	Bacteroidales	Rikenellaceae	Alistipes	NA	Seq_177	0	59	17	0	20	0
Bacteria	Firmicutes	Clostridia	Oscillospirales	Oscillospiraceae	Intestinimonas	NA	Seq_178	0	0	0	0	0	65
Bacteria	Bacteroidota	Bacteroidia	Bacteroidales	Dysgonomonadaceae	NA	NA	Seq_179	76	404	45	2	0	0
Bacteria	Proteobacteria	Gammaproteobacteria	Xanthomonadales	Xanthomonadaceae	Thermomonas	NA	Seq_180	0	0	0	0	0	0
Bacteria	Firmicutes	Clostridia	Oscillospirales	Ruminococcaceae	Ruminococcus	NA	Seq_181	344	194	34	0	0	0
Bacteria	Desulfobacterota	Desulfovibrionia	Desulfovibrionales	Desulfovibrionaceae	Desulfovibrio	NA	Seq_182	4	9	8	48	7	284
Bacteria	Proteobacteria	Alphaproteobacteria	Sphingomonadales	Sphingomonadaceae	Sphingobium	yanoikuyae	Seq_183	0	0	0	3	0	149
Bacteria	Bacteroidota	Bacteroidia	Sphingobacteriales	Sphingobacteriaceae	Pedobacter	panaciterrae	Seq_184	0	0	0	0	0	19
Bacteria	Proteobacteria	Alphaproteobacteria	Caulobacterales	Caulobacteraceae	Caulobacter	NA	Seq_185	0	0	0	0	0	0
Bacteria	Proteobacteria	Gammaproteobacteria	Pseudomonadales	Pseudomonadaceae	Pseudomonas	NA	Seq_186	0	2	2	0	0	0
Bacteria	Proteobacteria	Gammaproteobacteria	Xanthomonadales	Rhodanobacteraceae	Dyella	NA	Seq_187	0	0	0	0	0	0
Bacteria	Bacteroidota	Bacteroidia	Flavobacteriales	Flavobacteriaceae	Flavobacterium	NA	Seq_188	0	0	0	0	0	0
Bacteria	Bacteroidota	Bacteroidia	Flavobacteriales	Flavobacteriaceae	Flavobacterium	saccharophilum	Seq_189	0	0	0	0	0	0
Bacteria	Proteobacteria	Alphaproteobacteria	Rhizobiales	Kaistiaceae	Kaistia	NA	Seq_190	0	0	0	0	0	1
Bacteria	Actinobacteriota	Thermoleophilia	Solirubrobacterales	67-14	NA	NA	Seq_191	0	0	0	0	0	0
Bacteria	Bacteroidota	Bacteroidia	Bacteroidales	Rikenellaceae	NA	NA	Seq_192	45	7	119	0	18	0
Bacteria	Actinobacteriota	Thermoleophilia	Solirubrobacterales	67-14	NA	NA	Seq_193	0	0	0	0	0	0
Bacteria	Bacteroidota	Bacteroidia	Sphingobacteriales	Sphingobacteriaceae	Pedobacter	insulae	Seq_194	0	0	0	0	0	0
Bacteria	Bacteroidota	Bacteroidia	Bacteroidales	Rikenellaceae	NA	NA	Seq_195	9	0	0	0	342	0
Bacteria	Firmicutes	Clostridia	Christensenellales	Christensenellaceae	Christensenellaceae_R-7_group	NA	Seq_196	9	113	5	0	60	0
Bacteria	Proteobacteria	Gammaproteobacteria	Xanthomonadales	Xanthomonadaceae	Thermomonas	NA	Seq_197	0	0	0	0	0	0
Bacteria	Proteobacteria	Gammaproteobacteria	Burkholderiales	Methylophilaceae	Methylophilus	NA	Seq_198	0	0	0	0	1	6
Bacteria	Desulfobacterota	Desulfovibrionia	Desulfovibrionales	Desulfovibrionaceae	Desulfovibrio	NA	Seq_199	40	31	8	271	19	0
Bacteria	Proteobacteria	Alphaproteobacteria	Micropepsales	Micropepsaceae	Micropepsis	NA	Seq_200	0	0	0	0	0	0
Bacteria	Bacteroidota	Bacteroidia	Bacteroidales	Dysgonomonadaceae	Dysgonomonas	NA	Seq_201	167	63	519	0	0	0
Bacteria	Bacteroidota	Bacteroidia	Flavobacteriales	Weeksellaceae	Moheibacter	NA	Seq_202	0	0	0	0	0	0
Bacteria	Bacteroidota	Bacteroidia	Chitinophagales	Chitinophagaceae	NA	NA	Seq_204	0	0	11	345	0	93
Bacteria	Verrucomicrobiota	Verrucomicrobiae	Chthoniobacterales	Chthoniobacteraceae	LD29	NA	Seq_205	74	866	49	0	0	0
Bacteria	Firmicutes	Clostridia	Lachnospirales	Lachnospiraceae	NA	NA	Seq_206	7	6	35	0	0	0
Bacteria	Proteobacteria	Gammaproteobacteria	Enterobacterales	Enterobacteriaceae	Raoultella	NA	Seq_207	9	0	12	0	155	18
Bacteria	Actinobacteriota	Thermoleophilia	Solirubrobacterales	67-14	NA	NA	Seq_208	0	0	0	0	0	0
Bacteria	Proteobacteria	Gammaproteobacteria	Xanthomonadales	Rhodanobacteraceae	Rhodanobacter	NA	Seq_209	0	0	0	0	0	0
Bacteria	Acidobacteriota	Acidobacteriae	Acidobacteriales	Acidobacteriaceae_(Subgroup_1)	Edaphobacter	NA	Seq_210	0	0	0	0	0	0
Bacteria	Bacteroidota	Bacteroidia	Bacteroidales	Rikenellaceae	Alistipes	NA	Seq_211	47	104	9	0	3	0
Bacteria	Proteobacteria	Alphaproteobacteria	Sphingomonadales	Sphingomonadaceae	Sphingomonas	soli	Seq_212	0	0	0	0	0	0
Archaea	Thermoplasmatota	Thermoplasmata	Methanomassiliicoccales	Methanomethylophilaceae	Candidatus_Methanoplasma	NA	Seq_213	0	22	0	16	7	2
Bacteria	Bacteroidota	Bacteroidia	Bacteroidales	NA	NA	NA	Seq_214	15	95	10	187	23	4
Bacteria	Proteobacteria	Gammaproteobacteria	Burkholderiales	Burkholderiaceae	Burkholderia-Caballeronia-Paraburkholderia	NA	Seq_215	0	0	0	0	0	0
Bacteria	Actinobacteriota	Actinobacteria	Micrococcales	Cellulomonadaceae	Cellulomonas	NA	Seq_216	0	0	0	0	0	0
Bacteria	Actinobacteriota	Actinobacteria	Corynebacteriales	Mycobacteriaceae	Mycobacterium	madagascariense	Seq_217	0	0	0	0	0	0
Bacteria	Actinobacteriota	Actinobacteria	Frankiales	Nakamurellaceae	Nakamurella	flavida	Seq_218	0	0	0	0	0	0
Bacteria	Bacteroidota	Bacteroidia	Sphingobacteriales	Sphingobacteriaceae	Pedobacter	ginsengisoli	Seq_219	0	0	0	0	0	0
Bacteria	Actinobacteriota	Actinobacteria	Micrococcales	Microbacteriaceae	NA	NA	Seq_220	0	0	4	0	0	0
Bacteria	Proteobacteria	Gammaproteobacteria	Pseudomonadales	Moraxellaceae	NA	NA	Seq_221	0	0	0	0	0	0
Bacteria	Planctomycetota	vadinHA49	NA	NA	NA	NA	Seq_222	0	11	11	178	2	4
Bacteria	Bacteroidota	Bacteroidia	Flavobacteriales	Flavobacteriaceae	Flavobacterium	NA	Seq_223	0	0	0	0	0	0
Bacteria	Firmicutes	Bacilli	Acholeplasmatales	Acholeplasmataceae	T2WK15B57	NA	Seq_224	34	0	0	0	156	8
Bacteria	Desulfobacterota	Desulfobulbia	Desulfobulbales	Desulfobulbaceae	Desulfobulbus	NA	Seq_225	7	0	7	273	26	76
Bacteria	Bacteroidota	Bacteroidia	Chitinophagales	Chitinophagaceae	Puia	NA	Seq_226	0	0	0	0	0	0
Bacteria	Bacteroidota	Bacteroidia	Chitinophagales	Chitinophagaceae	Chitinophaga	NA	Seq_227	0	0	0	0	0	0
Bacteria	Desulfobacterota	Desulfovibrionia	Desulfovibrionales	Desulfovibrionaceae	Desulfovibrio	NA	Seq_228	0	0	4	295	446	61
Bacteria	Proteobacteria	Alphaproteobacteria	Rhizobiales	Rhizobiaceae	Allorhizobium-Neorhizobium-Pararhizobium-Rhizobium	NA	Seq_229	0	0	0	0	0	0
Bacteria	Proteobacteria	Gammaproteobacteria	Xanthomonadales	Rhodanobacteraceae	Dokdonella	ginsengisoli	Seq_230	0	0	0	0	0	0
Bacteria	Desulfobacterota	Desulfovibrionia	Desulfovibrionales	Desulfovibrionaceae	Desulfovibrio	NA	Seq_231	26	125	27	1	0	0
Bacteria	Planctomycetota	vadinHA49	NA	NA	NA	NA	Seq_232	11	18	3	147	4	124
Bacteria	Proteobacteria	Alphaproteobacteria	Rhizobiales	Xanthobacteraceae	Pseudolabrys	NA	Seq_233	0	0	0	0	0	0
Bacteria	Desulfobacterota	Desulfovibrionia	Desulfovibrionales	Desulfovibrionaceae	Desulfovibrio	NA	Seq_234	0	0	14	0	0	0
Bacteria	Proteobacteria	Alphaproteobacteria	Rhizobiales	Beijerinckiaceae	Roseiarcus	NA	Seq_235	0	0	0	0	0	9
Bacteria	Actinobacteriota	Actinobacteria	Micrococcales	NA	NA	NA	Seq_236	0	0	0	0	0	0
Bacteria	Proteobacteria	Alphaproteobacteria	Rhizobiales	Xanthobacteraceae	Bradyrhizobium	NA	Seq_237	0	0	2	0	0	4
Bacteria	Proteobacteria	Gammaproteobacteria	Enterobacterales	Erwiniaceae	Erwinia	NA	Seq_238	5	1	13	0	0	0
Bacteria	Bacteroidota	Bacteroidia	Bacteroidales	Bacteroidaceae	Bacteroides	NA	Seq_239	0	9	21	0	0	4
Bacteria	Actinobacteriota	Actinobacteria	Streptomycetales	Streptomycetaceae	Streptomyces	NA	Seq_240	0	0	0	0	0	0
Bacteria	Bacteroidota	Bacteroidia	Sphingobacteriales	Sphingobacteriaceae	Pedobacter	NA	Seq_241	0	0	0	0	0	0
Bacteria	Planctomycetota	vadinHA49	NA	NA	NA	NA	Seq_242	370	294	16	0	3	2
Bacteria	Actinobacteriota	Actinobacteria	Micrococcales	NA	NA	NA	Seq_243	0	0	0	20	242	68
Bacteria	Bacteroidota	Bacteroidia	Bacteroidales	Paludibacteraceae	NA	NA	Seq_244	5	18	517	3	39	0
Bacteria	Bacteroidota	Bacteroidia	Sphingobacteriales	Sphingobacteriaceae	Pedobacter	NA	Seq_245	0	0	0	8	0	1
Bacteria	Bacteroidota	Bacteroidia	Bacteroidales	Paludibacteraceae	NA	NA	Seq_246	23	147	14	43	12	0
Bacteria	Bacteroidota	Bacteroidia	Bacteroidales	Dysgonomonadaceae	NA	NA	Seq_247	52	351	57	0	6	0
Bacteria	Firmicutes	Clostridia	Oscillospirales	Oscillospiraceae	Intestinimonas	NA	Seq_248	0	0	0	0	0	14
Bacteria	Proteobacteria	Alphaproteobacteria	Rhizobiales	Beijerinckiaceae	Camelimonas	NA	Seq_249	0	0	0	0	0	0
Bacteria	Bacteroidota	Bacteroidia	Bacteroidales	Williamwhitmaniaceae	NA	NA	Seq_250	13	21	69	44	34	3
Bacteria	Desulfobacterota	Desulfovibrionia	Desulfovibrionales	Desulfovibrionaceae	Desulfovibrio	NA	Seq_251	0	0	0	0	0	0
Bacteria	Proteobacteria	Alphaproteobacteria	Caulobacterales	Caulobacteraceae	Asticcacaulis	NA	Seq_252	0	0	0	0	0	0
Bacteria	Actinobacteriota	Actinobacteria	Streptomycetales	Streptomycetaceae	Streptomyces	NA	Seq_253	0	0	0	0	0	0
Bacteria	Proteobacteria	Gammaproteobacteria	Xanthomonadales	Xanthomonadaceae	Luteimonas	NA	Seq_254	0	0	0	0	0	0
Bacteria	Bacteroidota	Bacteroidia	Chitinophagales	Chitinophagaceae	NA	NA	Seq_255	0	0	0	0	0	0
Bacteria	Proteobacteria	Alphaproteobacteria	Rhodobacterales	Rhodobacteraceae	Paracoccus	NA	Seq_256	0	0	0	0	0	0
Bacteria	Actinobacteriota	Actinobacteria	Micrococcales	Microbacteriaceae	Cryobacterium	NA	Seq_257	0	0	0	0	0	0
Bacteria	Bacteroidota	Bacteroidia	Chitinophagales	Chitinophagaceae	NA	NA	Seq_258	0	0	0	0	0	0
Bacteria	Bacteroidota	Bacteroidia	Sphingobacteriales	Sphingobacteriaceae	Mucilaginibacter	NA	Seq_259	0	0	0	0	0	0
Bacteria	Planctomycetota	vadinHA49	NA	NA	NA	NA	Seq_260	0	0	5	296	4	17
Bacteria	Myxococcota	Polyangia	Polyangiales	Sandaracinaceae	NA	NA	Seq_261	0	0	0	0	0	0
Bacteria	Actinobacteriota	Actinobacteria	Propionibacteriales	Nocardioidaceae	Nocardioides	NA	Seq_262	0	0	0	0	0	0
Bacteria	Bacteroidota	Bacteroidia	Sphingobacteriales	Sphingobacteriaceae	Pedobacter	seoulensis	Seq_263	0	0	0	0	0	8
Bacteria	Bacteroidota	Bacteroidia	Cytophagales	Microscillaceae	NA	NA	Seq_264	0	0	0	0	0	0
Bacteria	Proteobacteria	Alphaproteobacteria	Caulobacterales	Caulobacteraceae	Brevundimonas	NA	Seq_265	0	0	0	0	0	0
Bacteria	Bacteroidota	Bacteroidia	Bacteroidales	Rikenellaceae	Alistipes	NA	Seq_266	28	24	11	0	0	0
Bacteria	Proteobacteria	Gammaproteobacteria	Burkholderiales	NA	NA	NA	Seq_267	0	0	0	431	0	0
Bacteria	Proteobacteria	Gammaproteobacteria	Burkholderiales	Burkholderiaceae	Burkholderia-Caballeronia-Paraburkholderia	NA	Seq_268	0	0	0	0	0	0
Archaea	Thermoplasmatota	Thermoplasmata	Methanomassiliicoccales	Methanomethylophilaceae	Candidatus_Methanoplasma	NA	Seq_269	0	13	5	77	10	0
Bacteria	Proteobacteria	Gammaproteobacteria	Burkholderiales	Comamonadaceae	NA	NA	Seq_270	0	0	0	0	0	0
Bacteria	Bacteroidota	Bacteroidia	Chitinophagales	Chitinophagaceae	Arachidicoccus	NA	Seq_271	0	0	0	0	0	0
Bacteria	Actinobacteriota	Actinobacteria	Corynebacteriales	Mycobacteriaceae	Mycobacterium	NA	Seq_272	0	0	0	0	0	0
Bacteria	Bacteroidota	Bacteroidia	Bacteroidales	Paludibacteraceae	NA	NA	Seq_273	31	89	5	102	7	1
Bacteria	Actinobacteriota	Actinobacteria	Streptomycetales	Streptomycetaceae	NA	NA	Seq_274	0	0	0	0	0	0
Bacteria	Bacteroidota	Bacteroidia	Bacteroidales	Paludibacteraceae	NA	NA	Seq_275	208	234	18	0	0	6
Bacteria	Actinobacteriota	Actinobacteria	Micrococcales	NA	NA	NA	Seq_276	0	0	8	0	0	0
Bacteria	Proteobacteria	Gammaproteobacteria	Burkholderiales	Oxalobacteraceae	Oxalicibacterium	NA	Seq_277	0	0	0	0	0	0
Bacteria	Actinobacteriota	Thermoleophilia	Solirubrobacterales	Solirubrobacteraceae	Conexibacter	woesei	Seq_278	0	0	0	0	0	0
Bacteria	Bacteroidota	Bacteroidia	Bacteroidales	NA	NA	NA	Seq_279	132	0	0	0	5	0
Bacteria	Firmicutes	Clostridia	Christensenellales	Christensenellaceae	Christensenellaceae_R-7_group	NA	Seq_280	0	0	0	0	0	0
Bacteria	Firmicutes	Clostridia	Christensenellales	Christensenellaceae	Christensenellaceae_R-7_group	NA	Seq_281	0	0	4	1	4	0
Bacteria	Proteobacteria	Alphaproteobacteria	Rhizobiales	Rhizobiaceae	Ensifer	NA	Seq_283	0	0	0	0	0	2
Bacteria	Bacteroidota	Bacteroidia	Chitinophagales	Chitinophagaceae	Edaphobaculum	NA	Seq_284	0	0	0	0	0	0
Bacteria	Proteobacteria	Gammaproteobacteria	Pseudomonadales	Pseudomonadaceae	Pseudomonas	NA	Seq_285	0	0	0	0	9	4
Bacteria	Bacteroidota	Bacteroidia	Chitinophagales	Chitinophagaceae	NA	NA	Seq_286	0	0	0	1	0	0
Bacteria	Proteobacteria	Gammaproteobacteria	Enterobacterales	Enterobacteriaceae	NA	NA	Seq_287	0	0	3	0	0	0
Bacteria	Actinobacteriota	Thermoleophilia	Solirubrobacterales	67-14	NA	NA	Seq_288	0	0	0	0	0	0
Bacteria	Actinobacteriota	Actinobacteria	Micrococcales	Microbacteriaceae	Leifsonia	NA	Seq_289	0	0	2	0	0	0
Bacteria	Actinobacteriota	Actinobacteria	Corynebacteriales	Nocardiaceae	Nocardia	NA	Seq_290	0	0	0	0	0	0
Bacteria	Desulfobacterota	Desulfovibrionia	Desulfovibrionales	Desulfovibrionaceae	Desulfovibrio	NA	Seq_291	9	8	55	102	9	82
Bacteria	Bacteroidota	Bacteroidia	Cytophagales	Microscillaceae	NA	NA	Seq_292	0	0	0	0	0	0
Bacteria	Firmicutes	Clostridia	Lachnospirales	Lachnospiraceae	NA	NA	Seq_293	0	364	172	0	0	0
Bacteria	Planctomycetota	vadinHA49	NA	NA	NA	NA	Seq_294	0	4	3	46	0	109
Archaea	Euryarchaeota	Methanobacteria	Methanobacteriales	Methanobacteriaceae	Methanobrevibacter	NA	Seq_295	2	9	5	3	0	101
Bacteria	Bacteroidota	Bacteroidia	Sphingobacteriales	Sphingobacteriaceae	Mucilaginibacter	rigui	Seq_296	0	0	0	0	0	0
Bacteria	Proteobacteria	Alphaproteobacteria	Sphingomonadales	Sphingomonadaceae	Novosphingobium	NA	Seq_297	0	0	0	0	0	3
Bacteria	Proteobacteria	Gammaproteobacteria	Burkholderiales	Rhodocyclaceae	NA	NA	Seq_298	0	32	6	197	0	0
Bacteria	Bacteroidota	Bacteroidia	Bacteroidales	NA	NA	NA	Seq_299	139	95	5	15	38	8
Bacteria	Bacteroidota	Bacteroidia	Flavobacteriales	Flavobacteriaceae	Flavobacterium	NA	Seq_300	0	0	0	0	0	0
Bacteria	Proteobacteria	Alphaproteobacteria	Sphingomonadales	Sphingomonadaceae	Sphingomonas	NA	Seq_301	0	0	0	0	0	0
Bacteria	Proteobacteria	Alphaproteobacteria	Rhizobiales	Xanthobacteraceae	Pseudolabrys	NA	Seq_302	0	0	0	0	0	0
Bacteria	Bacteroidota	Bacteroidia	Flavobacteriales	Weeksellaceae	Apibacter	NA	Seq_303	15	0	358	29	13	11
Bacteria	Proteobacteria	Gammaproteobacteria	Burkholderiales	Rhodocyclaceae	NA	NA	Seq_304	0	0	0	0	0	0
Bacteria	Bacteroidota	Bacteroidia	Cytophagales	Microscillaceae	Chryseolinea	NA	Seq_305	0	0	0	0	0	0
Bacteria	Proteobacteria	Alphaproteobacteria	Rhizobiales	Rhizobiaceae	Allorhizobium-Neorhizobium-Pararhizobium-Rhizobium	NA	Seq_306	0	0	0	0	0	0
Bacteria	Proteobacteria	Alphaproteobacteria	Sphingomonadales	Sphingomonadaceae	Novosphingobium	NA	Seq_307	0	0	0	0	0	0
Bacteria	Bacteroidota	Bacteroidia	Bacteroidales	Paludibacteraceae	H1	NA	Seq_308	85	12	24	0	118	0
Bacteria	Verrucomicrobiota	Lentisphaeria	Victivallales	Victivallaceae	NA	NA	Seq_309	43	107	2	0	0	6
Bacteria	Proteobacteria	Alphaproteobacteria	Sphingomonadales	Sphingomonadaceae	Novosphingobium	NA	Seq_310	0	0	0	0	0	11
Bacteria	Actinobacteriota	Actinobacteria	Micrococcales	Microbacteriaceae	Galbitalea	NA	Seq_311	0	0	0	0	5	0
Bacteria	Proteobacteria	Gammaproteobacteria	Xanthomonadales	Xanthomonadaceae	Thermomonas	NA	Seq_312	0	0	0	0	0	0
Bacteria	Desulfobacterota	Desulfovibrionia	Desulfovibrionales	Desulfovibrionaceae	Desulfovibrio	NA	Seq_313	0	0	1	68	0	0
Bacteria	Bacteroidota	Bacteroidia	Bacteroidales	Rikenellaceae	Alistipes	NA	Seq_314	34	120	34	0	0	9
Bacteria	Actinobacteriota	Actinobacteria	Streptomycetales	Streptomycetaceae	Streptomyces	NA	Seq_315	0	0	0	0	0	0
Bacteria	Actinobacteriota	Thermoleophilia	Solirubrobacterales	67-14	NA	NA	Seq_316	0	0	0	0	0	0
Bacteria	Bacteroidota	Bacteroidia	Bacteroidales	Rikenellaceae	Alistipes	NA	Seq_317	90	102	17	0	0	0
Bacteria	Actinobacteriota	Actinobacteria	Corynebacteriales	Mycobacteriaceae	Mycobacterium	NA	Seq_318	0	0	0	0	0	0
Bacteria	Proteobacteria	Gammaproteobacteria	Burkholderiales	Burkholderiaceae	Burkholderia-Caballeronia-Paraburkholderia	NA	Seq_319	0	0	0	0	0	0
Bacteria	Bacteroidota	Bacteroidia	Chitinophagales	Chitinophagaceae	Edaphobaculum	NA	Seq_320	0	0	0	0	0	0
Bacteria	Bacteroidota	Bacteroidia	Bacteroidales	Rikenellaceae	Alistipes	NA	Seq_321	1	6	67	0	14	0
Bacteria	Proteobacteria	Alphaproteobacteria	Sphingomonadales	Sphingomonadaceae	Sphingomonas	psychrolutea	Seq_322	0	0	0	0	0	0
Bacteria	Proteobacteria	Gammaproteobacteria	Burkholderiales	NA	NA	NA	Seq_323	0	0	0	0	0	0
Bacteria	Verrucomicrobiota	Verrucomicrobiae	NA	NA	NA	NA	Seq_324	2	295	21	0	0	0
Bacteria	Firmicutes	Clostridia	Lachnospirales	Lachnospiraceae	NA	NA	Seq_325	112	221	28	0	0	4
Bacteria	Bacteroidota	Bacteroidia	Bacteroidales	NA	NA	NA	Seq_326	296	132	2	0	0	0
Bacteria	Proteobacteria	Alphaproteobacteria	Sphingomonadales	Sphingomonadaceae	NA	NA	Seq_327	0	0	0	0	0	2
Bacteria	Bacteroidota	Bacteroidia	Flavobacteriales	NS9_marine_group	NA	NA	Seq_328	0	0	0	0	0	0
Archaea	Thermoplasmatota	Thermoplasmata	Methanomassiliicoccales	Methanomethylophilaceae	NA	NA	Seq_329	7	5	2	14	0	12
Bacteria	Desulfobacterota	Desulfovibrionia	Desulfovibrionales	Desulfovibrionaceae	Desulfovibrio	NA	Seq_330	34	15	87	24	13	34
Bacteria	Bacteroidota	Bacteroidia	Chitinophagales	Chitinophagaceae	NA	NA	Seq_331	0	0	0	0	0	0
Bacteria	Proteobacteria	Alphaproteobacteria	Sphingomonadales	Sphingomonadaceae	Novosphingobium	NA	Seq_332	0	0	0	0	0	0
Bacteria	Proteobacteria	Gammaproteobacteria	Burkholderiales	Burkholderiaceae	Burkholderia-Caballeronia-Paraburkholderia	NA	Seq_333	0	0	0	0	0	0
Bacteria	Bacteroidota	Bacteroidia	Bacteroidales	Tannerellaceae	Parabacteroides	NA	Seq_334	0	0	5	0	0	0
Bacteria	Actinobacteriota	Thermoleophilia	Solirubrobacterales	Solirubrobacteraceae	NA	NA	Seq_335	0	0	0	0	0	0
Bacteria	Bacteroidota	Bacteroidia	Chitinophagales	Chitinophagaceae	Chitinophaga	NA	Seq_336	0	0	0	0	0	0
Bacteria	Proteobacteria	Alphaproteobacteria	Rhizobiales	Devosiaceae	Devosia	limi	Seq_337	0	0	0	0	0	0
Bacteria	Bacteroidota	Bacteroidia	Bacteroidales	Bacteroidaceae	Bacteroides	NA	Seq_338	15	24	0	0	0	0
Bacteria	Bacteroidota	Bacteroidia	Bacteroidales	NA	NA	NA	Seq_339	16	152	15	30	17	0
Bacteria	Firmicutes	Clostridia	Oscillospirales	Ruminococcaceae	NA	NA	Seq_340	143	85	15	21	2	0
Bacteria	Proteobacteria	Gammaproteobacteria	Enterobacterales	Enterobacteriaceae	Salmonella	NA	Seq_341	26	11	233	0	0	0
Bacteria	Actinobacteriota	Thermoleophilia	Solirubrobacterales	Solirubrobacteraceae	Solirubrobacter	NA	Seq_342	0	0	0	0	0	0
Bacteria	Proteobacteria	Gammaproteobacteria	Gammaproteobacteria_Incertae_Sedis	Unknown_Family	NA	NA	Seq_343	0	0	0	0	0	2
Bacteria	Proteobacteria	Gammaproteobacteria	Cellvibrionales	Cellvibrionaceae	Cellvibrio	gandavensis	Seq_344	0	0	0	0	0	0
Bacteria	Proteobacteria	Alphaproteobacteria	Reyranellales	Reyranellaceae	Reyranella	NA	Seq_345	0	0	0	0	0	0
Bacteria	Bacteroidota	Bacteroidia	Sphingobacteriales	NA	NA	NA	Seq_346	16	32	10	0	10	0
Bacteria	Verrucomicrobiota	Verrucomicrobiae	Verrucomicrobiales	Rubritaleaceae	Luteolibacter	NA	Seq_347	0	0	0	0	0	0
Bacteria	Bacteroidota	Bacteroidia	Chitinophagales	Chitinophagaceae	Edaphobaculum	NA	Seq_348	0	0	0	0	0	0
Bacteria	Firmicutes	Clostridia	NA	NA	NA	NA	Seq_349	0	23	7	26	5	0
Bacteria	Proteobacteria	Alphaproteobacteria	Rhizobiales	Beijerinckiaceae	Bosea	NA	Seq_350	0	0	0	0	0	9
Bacteria	Bacteroidota	Bacteroidia	Bacteroidales	Dysgonomonadaceae	NA	NA	Seq_351	43	72	42	0	0	0
Bacteria	Bacteroidota	Bacteroidia	Bacteroidales	Rikenellaceae	Alistipes	NA	Seq_352	0	0	0	0	191	2
Bacteria	Proteobacteria	Alphaproteobacteria	Caulobacterales	Caulobacteraceae	Brevundimonas	NA	Seq_353	0	0	0	0	0	6
Bacteria	Bacteroidota	Bacteroidia	Flavobacteriales	Flavobacteriaceae	Flavobacterium	NA	Seq_354	0	0	0	0	0	0
Bacteria	Actinobacteriota	Thermoleophilia	Solirubrobacterales	67-14	NA	NA	Seq_355	0	0	0	0	0	0
Bacteria	Actinobacteriota	Actinobacteria	Corynebacteriales	Nocardiaceae	Rhodococcus	NA	Seq_356	0	0	0	0	0	0
Bacteria	Desulfobacterota	Desulfovibrionia	Desulfovibrionales	Desulfovibrionaceae	NA	NA	Seq_357	24	47	7	0	0	17
Bacteria	Proteobacteria	Alphaproteobacteria	Rhizobiales	Rhizobiaceae	Allorhizobium-Neorhizobium-Pararhizobium-Rhizobium	NA	Seq_358	0	0	0	0	0	0
Bacteria	Actinobacteriota	Actinobacteria	Micrococcales	Demequinaceae	Demequina	NA	Seq_359	0	0	0	0	0	0
Bacteria	Bacteroidota	Bacteroidia	Bacteroidales	NA	NA	NA	Seq_360	2	71	7	2	3	7
Bacteria	Actinobacteriota	Actinobacteria	Corynebacteriales	Nocardiaceae	Rhodococcus	NA	Seq_361	0	0	0	0	0	0
Bacteria	Proteobacteria	Gammaproteobacteria	Gammaproteobacteria_Incertae_Sedis	Unknown_Family	Acidibacter	NA	Seq_362	0	0	0	0	0	0
Bacteria	Bacteroidota	Bacteroidia	Bacteroidales	NA	NA	NA	Seq_363	0	0	0	0	0	25
Bacteria	Proteobacteria	Gammaproteobacteria	Oceanospirillales	Pseudohongiellaceae	BIyi10	NA	Seq_364	0	0	0	0	0	0
Bacteria	Proteobacteria	Alphaproteobacteria	Azospirillales	Azospirillaceae	Azospirillum	NA	Seq_365	0	0	0	320	0	0
Bacteria	Proteobacteria	Alphaproteobacteria	Micropepsales	Micropepsaceae	NA	NA	Seq_366	0	0	0	0	0	0
Bacteria	Firmicutes	Clostridia	Lachnospirales	Lachnospiraceae	Tyzzerella	NA	Seq_367	364	1	0	0	0	0
Bacteria	Desulfobacterota	Desulfovibrionia	Desulfovibrionales	Desulfovibrionaceae	Desulfovibrio	NA	Seq_368	0	6	6	153	0	11
Bacteria	Actinobacteriota	Actinobacteria	Corynebacteriales	Mycobacteriaceae	Mycobacterium	NA	Seq_369	0	0	0	0	0	0
Bacteria	Bacteroidota	Bacteroidia	Flavobacteriales	Flavobacteriaceae	Flavobacterium	NA	Seq_370	0	0	0	0	0	0
Bacteria	Actinobacteriota	Thermoleophilia	Solirubrobacterales	67-14	NA	NA	Seq_371	0	0	0	0	0	0
Bacteria	Verrucomicrobiota	Verrucomicrobiae	Verrucomicrobiales	Rubritaleaceae	Luteolibacter	gellanilyticus	Seq_372	0	0	0	0	0	0
Bacteria	Firmicutes	Clostridia	Christensenellales	Christensenellaceae	Christensenellaceae_R-7_group	NA	Seq_373	0	6	2	4	42	0
Bacteria	Bacteroidota	Bacteroidia	Chitinophagales	Chitinophagaceae	Edaphobaculum	NA	Seq_374	0	0	0	0	0	0
Bacteria	Verrucomicrobiota	Verrucomicrobiae	Verrucomicrobiales	Rubritaleaceae	NA	NA	Seq_375	0	0	0	0	0	0
Bacteria	Rs-K70_termite_group	NA	NA	NA	NA	NA	Seq_376	0	0	9	0	0	0
Bacteria	Bacteroidota	Bacteroidia	Sphingobacteriales	env.OPS_17	NA	NA	Seq_377	0	0	0	0	0	0
Bacteria	Firmicutes	Bacilli	Paenibacillales	Paenibacillaceae	Paenibacillus	pectinilyticus	Seq_378	0	0	0	0	0	0
Bacteria	Proteobacteria	Alphaproteobacteria	Sphingomonadales	Sphingomonadaceae	Altererythrobacter	NA	Seq_379	0	0	0	0	0	0
Bacteria	Proteobacteria	Alphaproteobacteria	Sphingomonadales	Sphingomonadaceae	Sphingopyxis	NA	Seq_380	0	0	0	0	0	11
Bacteria	Firmicutes	NA	NA	NA	NA	NA	Seq_381	0	0	6	75	0	0
Bacteria	Bacteroidota	Bacteroidia	Chitinophagales	Chitinophagaceae	Niastella	NA	Seq_382	0	0	0	0	0	0
Bacteria	Proteobacteria	Alphaproteobacteria	Micropepsales	Micropepsaceae	NA	NA	Seq_383	0	0	0	0	0	0
Bacteria	Bacteroidota	Bacteroidia	Bacteroidales	Rikenellaceae	Alistipes	NA	Seq_384	14	0	0	0	167	0
Bacteria	Bacteroidota	Bacteroidia	Bacteroidales	Rikenellaceae	Mucinivorans	NA	Seq_385	0	75	5	0	0	0
Bacteria	Bacteroidota	Bacteroidia	Bacteroidales	NA	NA	NA	Seq_386	23	9	9	0	0	0
Bacteria	Bacteroidota	Bacteroidia	Sphingobacteriales	Sphingobacteriaceae	Pedobacter	NA	Seq_387	0	0	0	0	0	0
Bacteria	Proteobacteria	Gammaproteobacteria	Xanthomonadales	Rhodanobacteraceae	Rhodanobacter	NA	Seq_388	0	0	0	1	0	4
Bacteria	Planctomycetota	Planctomycetes	Pirellulales	Pirellulaceae	NA	NA	Seq_389	0	20	0	0	0	0
Bacteria	Bacteroidota	Bacteroidia	Chitinophagales	Chitinophagaceae	Filimonas	NA	Seq_390	0	0	0	0	0	0
Bacteria	Actinobacteriota	Thermoleophilia	Solirubrobacterales	67-14	NA	NA	Seq_391	0	0	0	0	0	0
Bacteria	Proteobacteria	Gammaproteobacteria	Pseudomonadales	Pseudomonadaceae	Pseudomonas	NA	Seq_392	0	0	0	0	0	0
Bacteria	Bacteroidota	Bacteroidia	Flavobacteriales	Crocinitomicaceae	Wandonia	NA	Seq_393	0	0	0	0	0	0
Bacteria	Firmicutes	Bacilli	Bacillales	Bacillaceae	Bacillus	NA	Seq_394	0	0	4	0	0	0
Bacteria	Proteobacteria	Alphaproteobacteria	Sphingomonadales	Sphingomonadaceae	Sphingomonas	NA	Seq_395	0	0	0	0	0	0
Bacteria	Proteobacteria	Gammaproteobacteria	Burkholderiales	Comamonadaceae	Rhizobacter	NA	Seq_396	0	0	0	0	0	0
Bacteria	Proteobacteria	Gammaproteobacteria	Xanthomonadales	Xanthomonadaceae	Luteimonas	vadosa	Seq_397	0	0	0	0	0	0
Bacteria	Actinobacteriota	Actinobacteria	Streptosporangiales	Thermomonosporaceae	Actinomadura	NA	Seq_398	0	0	0	0	0	0
Bacteria	Bacteroidota	Bacteroidia	Bacteroidales	Dysgonomonadaceae	NA	NA	Seq_399	261	39	18	3	3	0
Bacteria	Proteobacteria	Gammaproteobacteria	Oceanospirillales	Pseudohongiellaceae	BIyi10	NA	Seq_400	0	0	0	0	0	0
Bacteria	Proteobacteria	Gammaproteobacteria	Pseudomonadales	Moraxellaceae	NA	NA	Seq_401	0	0	0	0	0	0
Bacteria	Actinobacteriota	Actinobacteria	Corynebacteriales	Mycobacteriaceae	Mycobacterium	NA	Seq_402	0	0	0	0	0	0
Bacteria	Bacteroidota	Bacteroidia	Bacteroidales	Paludibacteraceae	NA	NA	Seq_403	46	220	21	7	1	0
Bacteria	Proteobacteria	Gammaproteobacteria	Xanthomonadales	Xanthomonadaceae	Lysobacter	soli	Seq_404	0	0	0	0	0	0
Bacteria	Bacteroidota	Bacteroidia	Sphingobacteriales	Sphingobacteriaceae	Pedobacter	NA	Seq_405	0	0	0	0	0	0
Bacteria	Bacteroidota	Bacteroidia	Sphingobacteriales	Sphingobacteriaceae	Mucilaginibacter	NA	Seq_406	0	0	0	0	0	0
Bacteria	Proteobacteria	Gammaproteobacteria	Burkholderiales	Burkholderiaceae	Pandoraea	NA	Seq_407	0	0	0	0	0	0
Bacteria	Verrucomicrobiota	Verrucomicrobiae	NA	NA	NA	NA	Seq_408	185	48	27	0	18	0
Bacteria	Verrucomicrobiota	Verrucomicrobiae	Opitutales	Opitutaceae	Ereboglobus	NA	Seq_409	0	6	4	242	0	0
Bacteria	Elusimicrobiota	Endomicrobia	Endomicrobiales	Endomicrobiaceae	Endomicrobium	NA	Seq_410	77	223	9	3	1	0
Bacteria	Cyanobacteria	Vampirivibrionia	Gastranaerophilales	NA	NA	NA	Seq_411	0	41	17	0	0	0
Bacteria	Verrucomicrobiota	Verrucomicrobiae	Verrucomicrobiales	Rubritaleaceae	Luteolibacter	NA	Seq_412	0	0	0	0	0	0
Bacteria	Proteobacteria	Gammaproteobacteria	Burkholderiales	Nitrosomonadaceae	Nitrosospira	multiformis	Seq_413	0	0	0	0	0	0
Bacteria	Bacteroidota	Bacteroidia	Bacteroidales	NA	NA	NA	Seq_414	15	10	0	0	0	0
Bacteria	Proteobacteria	Alphaproteobacteria	Caulobacterales	Caulobacteraceae	Caulobacter	NA	Seq_415	0	0	0	0	0	0
Bacteria	Firmicutes	Bacilli	Erysipelotrichales	Erysipelatoclostridiaceae	Erysipelatoclostridium	NA	Seq_416	0	0	0	0	0	0
Bacteria	Proteobacteria	Alphaproteobacteria	Acetobacterales	Acetobacteraceae	Acidicaldus	NA	Seq_418	0	0	0	0	0	0
Bacteria	Proteobacteria	Gammaproteobacteria	Burkholderiales	Nitrosomonadaceae	Nitrosospira	briensis	Seq_419	0	0	0	0	0	0
Bacteria	Firmicutes	NA	NA	NA	NA	NA	Seq_420	38	2	313	11	0	6
Bacteria	Firmicutes	Clostridia	Oscillospirales	Ruminococcaceae	NA	NA	Seq_421	2	18	6	35	3	0
Bacteria	Proteobacteria	Gammaproteobacteria	Burkholderiales	Oxalobacteraceae	Oxalobacter	NA	Seq_422	6	0	2	43	74	0
Bacteria	Desulfobacterota	Desulfovibrionia	Desulfovibrionales	Desulfovibrionaceae	Desulfovibrio	NA	Seq_423	0	0	7	311	0	0
Bacteria	Proteobacteria	Alphaproteobacteria	Sphingomonadales	Sphingomonadaceae	Novosphingobium	ginsenosidimutans	Seq_424	0	0	0	0	0	0
Bacteria	Bacteroidota	Bacteroidia	Chitinophagales	Chitinophagaceae	NA	NA	Seq_425	0	0	0	0	0	0
Bacteria	Bacteroidota	Bacteroidia	Flavobacteriales	Flavobacteriaceae	Flavobacterium	NA	Seq_426	0	0	0	0	0	0
Bacteria	Proteobacteria	Alphaproteobacteria	Rhizobiales	Devosiaceae	Devosia	NA	Seq_427	0	0	0	0	0	0
Bacteria	Actinobacteriota	Actinobacteria	Streptomycetales	Streptomycetaceae	Streptomyces	NA	Seq_428	0	0	0	0	0	0
Bacteria	Proteobacteria	Alphaproteobacteria	Micropepsales	Micropepsaceae	NA	NA	Seq_429	0	0	0	0	0	0
Bacteria	Proteobacteria	Gammaproteobacteria	Burkholderiales	Rhodocyclaceae	NA	NA	Seq_430	0	0	0	0	0	0
Bacteria	Bacteroidota	Bacteroidia	Sphingobacteriales	Sphingobacteriaceae	Mucilaginibacter	NA	Seq_432	0	0	0	0	0	0
Bacteria	Bacteroidota	Bacteroidia	Chitinophagales	Chitinophagaceae	Parafilimonas	NA	Seq_433	0	0	0	0	0	0
Bacteria	Firmicutes	Clostridia	Christensenellales	Christensenellaceae	Christensenellaceae_R-7_group	NA	Seq_434	0	0	0	0	8	0
Bacteria	Proteobacteria	Alphaproteobacteria	Caulobacterales	Caulobacteraceae	Phenylobacterium	NA	Seq_435	0	0	0	0	0	0
Bacteria	Proteobacteria	Gammaproteobacteria	Xanthomonadales	Xanthomonadaceae	Luteimonas	rhizosphaerae	Seq_436	0	0	0	0	0	0
Bacteria	Desulfobacterota	Desulfovibrionia	Desulfovibrionales	Desulfovibrionaceae	Desulfovibrio	NA	Seq_437	8	36	3	0	3	4
Bacteria	Proteobacteria	Alphaproteobacteria	Sphingomonadales	Sphingomonadaceae	Novosphingobium	NA	Seq_438	0	0	0	0	0	0
Bacteria	Actinobacteriota	Actinobacteria	Corynebacteriales	Mycobacteriaceae	Mycobacterium	minnesotense	Seq_439	0	0	0	0	0	0
Bacteria	Proteobacteria	Alphaproteobacteria	Caulobacterales	Caulobacteraceae	Caulobacter	NA	Seq_440	0	0	0	0	0	0
Bacteria	Myxococcota	Polyangia	Polyangiales	BIrii41	NA	NA	Seq_441	0	0	0	0	0	0
Bacteria	Verrucomicrobiota	Verrucomicrobiae	Opitutales	Opitutaceae	Lacunisphaera	NA	Seq_442	0	0	0	0	0	0
Bacteria	Proteobacteria	Alphaproteobacteria	Sphingomonadales	Sphingomonadaceae	Sphingomonas	mucosissima	Seq_443	0	0	0	0	0	0
Bacteria	Acidobacteriota	Acidobacteriae	Acidobacteriales	Acidobacteriaceae_(Subgroup_1)	Acidipila	NA	Seq_444	0	0	0	0	0	0
Bacteria	Proteobacteria	Gammaproteobacteria	Burkholderiales	Comamonadaceae	Delftia	NA	Seq_445	0	0	0	0	0	0
Bacteria	Verrucomicrobiota	Verrucomicrobiae	Verrucomicrobiales	Verrucomicrobiaceae	Prosthecobacter	NA	Seq_446	0	0	0	0	0	0
Bacteria	Bacteroidota	Bacteroidia	Bacteroidales	Rikenellaceae	NA	NA	Seq_447	4	197	9	0	0	6
Archaea	Euryarchaeota	Methanobacteria	Methanobacteriales	Methanobacteriaceae	Methanobrevibacter	NA	Seq_448	4	8	3	0	0	8
Bacteria	Actinobacteriota	Actinobacteria	Corynebacteriales	Mycobacteriaceae	Mycobacterium	NA	Seq_449	0	0	0	0	0	0
Bacteria	Verrucomicrobiota	Verrucomicrobiae	Pedosphaerales	Pedosphaeraceae	NA	NA	Seq_450	0	0	0	0	0	0
Bacteria	Proteobacteria	Gammaproteobacteria	Pseudomonadales	Pseudomonadaceae	Pseudomonas	NA	Seq_451	3	0	4	0	0	2
Bacteria	Bacteroidota	Bacteroidia	Flavobacteriales	Flavobacteriaceae	Flavobacterium	NA	Seq_452	0	0	0	0	0	0
Bacteria	Proteobacteria	Alphaproteobacteria	Caulobacterales	Caulobacteraceae	Caulobacter	NA	Seq_453	0	0	0	0	0	0
Bacteria	Actinobacteriota	Actinobacteria	Micrococcales	NA	NA	NA	Seq_454	0	27	3	47	0	7
Bacteria	Actinobacteriota	Actinobacteria	Corynebacteriales	Mycobacteriaceae	Mycobacterium	NA	Seq_455	0	0	0	0	0	0
Bacteria	Firmicutes	Clostridia	NA	NA	NA	NA	Seq_456	287	64	7	15	3	0
Bacteria	Actinobacteriota	Thermoleophilia	Solirubrobacterales	67-14	NA	NA	Seq_457	0	0	0	0	0	0
Bacteria	Bacteroidota	Bacteroidia	Bacteroidales	Rikenellaceae	Alistipes	NA	Seq_458	13	4	8	0	48	0
Bacteria	Bacteroidota	Bacteroidia	Bacteroidales	Dysgonomonadaceae	NA	NA	Seq_459	0	58	2	102	6	2
Bacteria	Verrucomicrobiota	Verrucomicrobiae	NA	NA	NA	NA	Seq_460	51	9	40	0	25	0
Bacteria	Proteobacteria	Gammaproteobacteria	Xanthomonadales	Xanthomonadaceae	Luteimonas	NA	Seq_461	0	0	0	0	0	0
Bacteria	Verrucomicrobiota	Verrucomicrobiae	Opitutales	Opitutaceae	Lacunisphaera	limnophila	Seq_462	0	0	0	0	0	0
Bacteria	Firmicutes	Clostridia	Christensenellales	Christensenellaceae	Christensenellaceae_R-7_group	NA	Seq_463	4	32	1	0	0	0
Bacteria	Proteobacteria	Alphaproteobacteria	Sphingomonadales	Sphingomonadaceae	Sphingopyxis	NA	Seq_464	0	0	0	0	0	0
Bacteria	Proteobacteria	Alphaproteobacteria	Micropepsales	Micropepsaceae	NA	NA	Seq_465	0	0	0	0	0	0
Bacteria	Actinobacteriota	Actinobacteria	Corynebacteriales	Nocardiaceae	Williamsia	NA	Seq_466	0	0	0	0	0	0
Bacteria	Actinobacteriota	Actinobacteria	Corynebacteriales	Mycobacteriaceae	Mycobacterium	NA	Seq_467	0	0	0	0	0	0
Bacteria	Bacteroidota	Bacteroidia	Chitinophagales	Chitinophagaceae	Haoranjiania	NA	Seq_468	0	0	0	0	0	0
Bacteria	Verrucomicrobiota	Kiritimatiellae	WCHB1-41	NA	NA	NA	Seq_469	55	131	15	0	0	0
Bacteria	Desulfobacterota	Desulfovibrionia	Desulfovibrionales	Desulfovibrionaceae	Desulfovibrio	NA	Seq_470	7	21	3	47	8	14
Bacteria	Bacteroidota	Bacteroidia	Sphingobacteriales	Sphingobacteriaceae	Mucilaginibacter	NA	Seq_471	0	0	0	0	0	0
Bacteria	Actinobacteriota	Thermoleophilia	Solirubrobacterales	67-14	NA	NA	Seq_472	0	0	0	0	0	0
Bacteria	Proteobacteria	Gammaproteobacteria	Burkholderiales	Burkholderiaceae	Cupriavidus	NA	Seq_473	0	0	0	0	0	0
Bacteria	Proteobacteria	Alphaproteobacteria	Rhizobiales	Rhizobiaceae	Aminobacter	NA	Seq_474	0	0	0	0	0	0
Bacteria	Bacteroidota	Bacteroidia	Bacteroidales	Rikenellaceae	Alistipes	NA	Seq_475	69	0	28	0	53	0
Bacteria	Actinobacteriota	Actinobacteria	Corynebacteriales	Mycobacteriaceae	Mycobacterium	NA	Seq_476	0	0	0	0	0	0
Bacteria	Proteobacteria	Alphaproteobacteria	Rhizobiales	Xanthobacteraceae	Pseudolabrys	NA	Seq_477	0	0	0	0	0	0
Bacteria	Acidobacteriota	Acidobacteriae	Acidobacteriales	Acidobacteriaceae_(Subgroup_1)	Acidipila	NA	Seq_478	0	0	0	0	0	0
Bacteria	Proteobacteria	Gammaproteobacteria	Steroidobacterales	Steroidobacteraceae	NA	NA	Seq_479	0	0	0	0	0	0
Bacteria	Acidobacteriota	Acidobacteriae	Acidobacteriales	Acidobacteriaceae_(Subgroup_1)	Edaphobacter	NA	Seq_480	0	0	0	0	0	0
Bacteria	Proteobacteria	Gammaproteobacteria	Xanthomonadales	Rhodanobacteraceae	Luteibacter	NA	Seq_481	0	0	0	0	0	0
Bacteria	Actinobacteriota	Thermoleophilia	Solirubrobacterales	67-14	NA	NA	Seq_482	0	0	0	0	0	0
Bacteria	Bacteroidota	Bacteroidia	Chitinophagales	Chitinophagaceae	Taibaiella	NA	Seq_483	0	0	0	0	0	0
Bacteria	Actinobacteriota	Actinobacteria	Propionibacteriales	Nocardioidaceae	Nocardioides	NA	Seq_484	0	0	0	0	0	0
Bacteria	Actinobacteriota	Actinobacteria	Corynebacteriales	Nocardiaceae	Nocardia	NA	Seq_485	0	0	0	0	0	0
Archaea	Crenarchaeota	Nitrososphaeria	Nitrososphaerales	Nitrososphaeraceae	Candidatus_Nitrocosmicus	NA	Seq_486	0	0	0	0	0	0
Bacteria	Proteobacteria	Gammaproteobacteria	Burkholderiales	Alcaligenaceae	NA	NA	Seq_487	0	0	0	0	0	0
Bacteria	Verrucomicrobiota	Verrucomicrobiae	Methylacidiphilales	Methylacidiphilaceae	NA	NA	Seq_488	1	0	240	0	0	0
Bacteria	Actinobacteriota	Acidimicrobiia	Microtrichales	Iamiaceae	Iamia	NA	Seq_489	0	0	0	0	0	0
Bacteria	Proteobacteria	Gammaproteobacteria	Burkholderiales	Comamonadaceae	Caenimonas	NA	Seq_490	0	0	0	0	0	0
Bacteria	Proteobacteria	Alphaproteobacteria	Parvibaculales	Parvibaculaceae	Parvibaculum	NA	Seq_491	0	0	0	0	0	0
Bacteria	Bacteroidota	Bacteroidia	Flavobacteriales	Crocinitomicaceae	Fluviicola	NA	Seq_492	0	0	0	0	0	0
Bacteria	Proteobacteria	Alphaproteobacteria	Rhizobiales	Rhizobiaceae	Allorhizobium-Neorhizobium-Pararhizobium-Rhizobium	NA	Seq_493	3	4	0	4	2	91
Bacteria	Bacteroidota	Bacteroidia	Sphingobacteriales	Sphingobacteriaceae	Mucilaginibacter	NA	Seq_494	0	0	0	0	0	0
Bacteria	Bacteroidota	Bacteroidia	Bacteroidales	NA	NA	NA	Seq_495	90	43	3	0	1	0
Bacteria	Verrucomicrobiota	Verrucomicrobiae	Opitutales	NA	NA	NA	Seq_496	11	25	217	0	0	0
Bacteria	Desulfobacterota	Desulfovibrionia	Desulfovibrionales	Desulfovibrionaceae	NA	NA	Seq_497	12	9	0	39	0	0
Bacteria	Firmicutes	Bacilli	Erysipelotrichales	NA	NA	NA	Seq_498	0	0	0	0	0	0
Bacteria	Proteobacteria	Gammaproteobacteria	Cellvibrionales	Halieaceae	OM60(NOR5)_clade	NA	Seq_499	0	0	0	0	0	0
Bacteria	Proteobacteria	Alphaproteobacteria	Sphingomonadales	Sphingomonadaceae	Sphingomonas	NA	Seq_500	0	0	0	0	0	0
Bacteria	Proteobacteria	Gammaproteobacteria	Aeromonadales	Aeromonadaceae	Aeromonas	NA	Seq_501	0	0	0	0	108	101
Bacteria	Proteobacteria	Gammaproteobacteria	Burkholderiales	Rhodocyclaceae	Dechloromonas	NA	Seq_502	0	5	300	0	0	0
Bacteria	Bacteroidota	Bacteroidia	Bacteroidales	Tannerellaceae	NA	NA	Seq_503	0	48	3	0	0	0
Bacteria	Actinobacteriota	Actinobacteria	Micrococcales	Microbacteriaceae	Frondihabitans	NA	Seq_504	0	0	3	0	0	5
Bacteria	Proteobacteria	Alphaproteobacteria	Rhizobiales	Hyphomicrobiaceae	Hyphomicrobium	NA	Seq_505	15	4	3	112	21	0
Bacteria	Proteobacteria	Alphaproteobacteria	Sphingomonadales	Sphingomonadaceae	NA	NA	Seq_506	0	0	0	0	0	0
Bacteria	Elusimicrobiota	Endomicrobia	Endomicrobiales	Endomicrobiaceae	Endomicrobium	NA	Seq_507	169	87	0	0	0	0
Bacteria	Myxococcota	Polyangia	Polyangiales	Sandaracinaceae	NA	NA	Seq_508	0	0	0	0	0	0
Bacteria	Bacteroidota	Bacteroidia	Chitinophagales	Chitinophagaceae	NA	NA	Seq_509	0	0	0	0	0	0
Bacteria	Bacteroidota	Bacteroidia	Chitinophagales	Chitinophagaceae	NA	NA	Seq_510	0	23	14	0	0	0
Bacteria	Proteobacteria	Alphaproteobacteria	Rhizobiales	D05-2	NA	NA	Seq_511	0	0	0	0	0	0
Bacteria	Bacteroidota	Bacteroidia	Bacteroidales	Rikenellaceae	Alistipes	NA	Seq_512	37	107	9	0	0	0
Bacteria	Actinobacteriota	Actinobacteria	Corynebacteriales	Mycobacteriaceae	Mycobacterium	NA	Seq_513	0	0	0	0	0	0
Bacteria	Proteobacteria	Gammaproteobacteria	Burkholderiales	Oxalobacteraceae	Herminiimonas	NA	Seq_514	0	0	0	0	0	0
Bacteria	Actinobacteriota	Thermoleophilia	Solirubrobacterales	67-14	NA	NA	Seq_515	0	0	0	0	0	0
Bacteria	Proteobacteria	Alphaproteobacteria	Rhizobiales	Xanthobacteraceae	NA	NA	Seq_516	0	0	0	0	0	0
Bacteria	Bacteroidota	Bacteroidia	Bacteroidales	Rikenellaceae	Alistipes	NA	Seq_517	34	40	44	0	7	0
Bacteria	Firmicutes	Clostridia	Lachnospirales	Lachnospiraceae	Lachnospiraceae_NK4A136_group	NA	Seq_518	0	257	47	0	0	0
Bacteria	Proteobacteria	Gammaproteobacteria	Enterobacterales	Enterobacteriaceae	Klebsiella	NA	Seq_519	0	4	10	0	0	0
Bacteria	Bacteroidota	Bacteroidia	Chitinophagales	Chitinophagaceae	Taibaiella	NA	Seq_520	0	0	0	0	0	0
Bacteria	Proteobacteria	Gammaproteobacteria	Cellvibrionales	Spongiibacteraceae	BD1-7_clade	NA	Seq_521	0	0	0	0	0	0
Bacteria	Actinobacteriota	Actinobacteria	Corynebacteriales	Mycobacteriaceae	Mycobacterium	NA	Seq_522	0	0	0	0	0	0
Bacteria	Actinobacteriota	Actinobacteria	Corynebacteriales	Mycobacteriaceae	Mycobacterium	NA	Seq_523	0	0	0	0	0	2
Bacteria	Proteobacteria	Alphaproteobacteria	Rhizobiales	Xanthobacteraceae	Afipia	NA	Seq_524	0	0	0	0	0	0
Bacteria	Firmicutes	Bacilli	Bacillales	Bacillaceae	Bacillus	NA	Seq_525	0	0	0	0	0	0
Bacteria	Proteobacteria	Gammaproteobacteria	Enterobacterales	NA	NA	NA	Seq_526	101	14	24	14	23	6
Bacteria	Proteobacteria	Gammaproteobacteria	Burkholderiales	Oxalobacteraceae	Undibacterium	NA	Seq_527	15	5	258	0	0	2
Bacteria	Bacteroidota	Bacteroidia	Bacteroidales	Dysgonomonadaceae	NA	NA	Seq_528	3	21	2	2	0	0
Bacteria	Actinobacteriota	Actinobacteria	Frankiales	Nakamurellaceae	Nakamurella	NA	Seq_529	0	0	0	0	0	0
Bacteria	Bacteroidota	Bacteroidia	Bacteroidales	NA	NA	NA	Seq_530	112	32	3	3	12	5
Bacteria	Bacteroidota	Bacteroidia	Bacteroidales	Tannerellaceae	Parabacteroides	NA	Seq_531	0	0	0	0	0	0
Bacteria	Actinobacteriota	Thermoleophilia	Solirubrobacterales	67-14	NA	NA	Seq_532	0	0	0	0	0	0
Bacteria	Proteobacteria	Alphaproteobacteria	Dongiales	Dongiaceae	Dongia	NA	Seq_533	0	0	0	0	0	0
Bacteria	Bacteroidota	Bacteroidia	Chitinophagales	Chitinophagaceae	Chitinophaga	NA	Seq_534	0	0	0	0	0	0
Bacteria	Firmicutes	Bacilli	Lactobacillales	Streptococcaceae	Streptococcus	NA	Seq_535	0	221	12	1	0	17
Bacteria	Proteobacteria	Gammaproteobacteria	Burkholderiales	Methylophilaceae	Methylotenera	versatilis	Seq_536	0	0	0	0	0	0
Bacteria	Bacteroidota	Bacteroidia	Bacteroidales	Dysgonomonadaceae	Candidatus_Symbiothrix	NA	Seq_537	8	4	20	0	34	0
Bacteria	Actinobacteriota	Thermoleophilia	Solirubrobacterales	Solirubrobacteraceae	Solirubrobacter	NA	Seq_538	0	0	0	0	0	0
Bacteria	Bacteroidota	Bacteroidia	Sphingobacteriales	Sphingobacteriaceae	Mucilaginibacter	NA	Seq_539	0	0	0	0	0	0
Bacteria	Firmicutes	Bacilli	Erysipelotrichales	Erysipelotrichaceae	NA	NA	Seq_540	0	0	1	0	0	30
Bacteria	Firmicutes	Negativicutes	Acidaminococcales	Acidaminococcaceae	NA	NA	Seq_541	29	59	16	11	3	17
Bacteria	Bacteroidota	Bacteroidia	Bacteroidales	Dysgonomonadaceae	Candidatus_Symbiothrix	NA	Seq_542	7	21	25	0	1	0
Bacteria	Desulfobacterota	Desulfovibrionia	Desulfovibrionales	NA	NA	NA	Seq_543	13	55	5	16	5	5
Bacteria	Actinobacteriota	Actinobacteria	Micrococcales	NA	NA	NA	Seq_544	0	0	0	1	32	4
Bacteria	Actinobacteriota	Actinobacteria	Streptomycetales	Streptomycetaceae	Kitasatospora	NA	Seq_545	0	0	0	0	0	0
Bacteria	Synergistota	Synergistia	Synergistales	Synergistaceae	NA	NA	Seq_546	2	9	0	6	9	0
Bacteria	Bacteroidota	Bacteroidia	Cytophagales	Microscillaceae	OLB12	NA	Seq_547	0	0	0	0	0	0
Bacteria	Proteobacteria	Alphaproteobacteria	Micropepsales	Micropepsaceae	NA	NA	Seq_548	0	0	0	0	0	0
Bacteria	Bacteroidota	Bacteroidia	Bacteroidales	Tannerellaceae	Parabacteroides	NA	Seq_549	0	36	9	0	0	0
Bacteria	Proteobacteria	Gammaproteobacteria	Xanthomonadales	Rhodanobacteraceae	Chujaibacter	NA	Seq_550	0	0	0	0	0	0
Bacteria	Proteobacteria	Alphaproteobacteria	Caulobacterales	Caulobacteraceae	Brevundimonas	basaltis	Seq_551	0	0	0	0	0	0
Bacteria	Desulfobacterota	Desulfovibrionia	Desulfovibrionales	Desulfovibrionaceae	Desulfovibrio	NA	Seq_552	0	0	3	0	0	0
Bacteria	Proteobacteria	Alphaproteobacteria	Rhizobiales	Xanthobacteraceae	Rhodopseudomonas	NA	Seq_553	0	0	0	0	0	0
Bacteria	Desulfobacterota	Desulfovibrionia	Desulfovibrionales	Desulfovibrionaceae	Desulfovibrio	NA	Seq_554	2	20	4	8	0	0
Bacteria	Actinobacteriota	Actinobacteria	Corynebacteriales	Mycobacteriaceae	Mycobacterium	NA	Seq_555	0	0	0	0	3	0
Bacteria	Firmicutes	Clostridia	Lachnospirales	Lachnospiraceae	NA	NA	Seq_556	0	0	231	0	0	8
Bacteria	Desulfobacterota	Desulfovibrionia	Desulfovibrionales	Desulfovibrionaceae	Desulfovibrio	NA	Seq_557	0	0	1	113	0	10
Bacteria	Bacteroidota	Bacteroidia	Bacteroidales	Paludibacteraceae	NA	NA	Seq_558	0	67	0	0	0	0
Bacteria	Proteobacteria	Gammaproteobacteria	Xanthomonadales	Rhodanobacteraceae	Frateuria	NA	Seq_559	0	0	0	0	0	0
Bacteria	Bacteroidota	Bacteroidia	Bacteroidales	Dysgonomonadaceae	Candidatus_Armantifilum	NA	Seq_560	0	287	20	0	0	0
Bacteria	Actinobacteriota	Actinobacteria	Propionibacteriales	Nocardioidaceae	Aeromicrobium	ginsengisoli	Seq_561	0	0	0	0	0	0
Bacteria	Bacteroidota	Bacteroidia	Sphingobacteriales	Sphingobacteriaceae	Mucilaginibacter	NA	Seq_562	0	0	0	0	0	0
Bacteria	Proteobacteria	Alphaproteobacteria	Micropepsales	Micropepsaceae	NA	NA	Seq_563	0	0	0	0	0	0
Bacteria	Bacteroidota	Bacteroidia	Chitinophagales	Chitinophagaceae	Flavitalea	NA	Seq_564	0	0	0	0	0	0
Bacteria	Bacteroidota	Bacteroidia	Sphingobacteriales	Sphingobacteriaceae	Sphingobacterium	NA	Seq_565	0	0	0	0	0	269
Bacteria	Bacteroidota	Bacteroidia	Sphingobacteriales	Sphingobacteriaceae	Mucilaginibacter	NA	Seq_566	0	0	0	0	0	0
Bacteria	Firmicutes	Clostridia	Oscillospirales	Ruminococcaceae	NA	NA	Seq_567	3	65	2	10	2	0
Bacteria	Proteobacteria	Alphaproteobacteria	Caulobacterales	Caulobacteraceae	NA	NA	Seq_568	0	0	0	0	0	0
Bacteria	Bacteroidota	Bacteroidia	Sphingobacteriales	Sphingobacteriaceae	Pedobacter	NA	Seq_569	0	0	0	0	0	0
Bacteria	Proteobacteria	Alphaproteobacteria	Sphingomonadales	Sphingomonadaceae	Novosphingobium	NA	Seq_570	0	0	0	0	0	0
Bacteria	Proteobacteria	Gammaproteobacteria	Xanthomonadales	Rhodanobacteraceae	Dyella	japonica	Seq_571	0	0	0	0	0	0
Bacteria	Proteobacteria	Gammaproteobacteria	Xanthomonadales	Xanthomonadaceae	Pseudoxanthomonas	yeongjuensis	Seq_572	0	0	0	0	0	0
Bacteria	Actinobacteriota	Actinobacteria	Propionibacteriales	Nocardioidaceae	Nocardioides	NA	Seq_573	0	0	0	0	0	0
Bacteria	Firmicutes	Clostridia	Oscillospirales	NA	NA	NA	Seq_574	0	0	0	0	0	0
Bacteria	Proteobacteria	Alphaproteobacteria	Rhizobiales	Xanthobacteraceae	NA	NA	Seq_575	0	0	0	0	0	0
Bacteria	Bacteroidota	Bacteroidia	Bacteroidales	Dysgonomonadaceae	NA	NA	Seq_576	179	0	3	0	0	0
Bacteria	Proteobacteria	Alphaproteobacteria	Rhizobiales	Xanthobacteraceae	NA	NA	Seq_577	0	0	0	0	0	0
Bacteria	Firmicutes	Clostridia	Lachnospirales	Lachnospiraceae	Lachnoclostridium	NA	Seq_578	127	146	10	0	0	0
Bacteria	Proteobacteria	Alphaproteobacteria	Sphingomonadales	Sphingomonadaceae	Altererythrobacter	NA	Seq_579	0	0	0	0	0	0
Bacteria	Proteobacteria	Gammaproteobacteria	Burkholderiales	Methylophilaceae	NA	NA	Seq_580	0	0	0	0	0	0
Bacteria	Proteobacteria	Alphaproteobacteria	Micropepsales	Micropepsaceae	NA	NA	Seq_581	0	0	0	0	0	0
Bacteria	Proteobacteria	Alphaproteobacteria	Rhizobiales	Hyphomicrobiaceae	Hyphomicrobium	denitrificans	Seq_582	0	0	0	0	0	0
Bacteria	Acidobacteriota	Blastocatellia	Blastocatellales	Blastocatellaceae	Stenotrophobacter	NA	Seq_583	0	0	0	0	0	0
Bacteria	Desulfobacterota	Desulfovibrionia	Desulfovibrionales	Desulfovibrionaceae	Desulfovibrio	NA	Seq_584	0	0	6	0	0	0
Bacteria	Bacteroidota	Bacteroidia	Bacteroidales	Rikenellaceae	Alistipes	NA	Seq_585	24	28	76	0	0	0
Bacteria	Actinobacteriota	Actinobacteria	Micrococcales	Microbacteriaceae	Cryobacterium	NA	Seq_586	0	0	2	0	0	0
Bacteria	Proteobacteria	Gammaproteobacteria	Burkholderiales	Chitinibacteraceae	Silvimonas	NA	Seq_587	0	0	0	0	0	0
Bacteria	Bacteroidota	Bacteroidia	Bacteroidales	Rikenellaceae	Anaerocella	NA	Seq_588	38	24	23	0	6	0
Bacteria	Actinobacteriota	Actinobacteria	Propionibacteriales	Nocardioidaceae	Marmoricola	NA	Seq_589	0	0	0	0	0	0
Bacteria	Proteobacteria	Gammaproteobacteria	Xanthomonadales	Xanthomonadaceae	Pseudoxanthomonas	humi	Seq_590	0	0	0	0	0	0
Bacteria	Cyanobacteria	Vampirivibrionia	Gastranaerophilales	NA	NA	NA	Seq_591	75	52	1	0	0	0
Bacteria	Bacteroidota	Bacteroidia	Bacteroidales	Rikenellaceae	Alistipes	NA	Seq_592	0	0	5	0	0	0
Bacteria	Bacteroidota	Bacteroidia	Sphingobacteriales	Sphingobacteriaceae	Pedobacter	NA	Seq_593	0	0	0	0	0	0
Bacteria	Proteobacteria	Alphaproteobacteria	Rhizobiales	Kaistiaceae	Kaistia	NA	Seq_594	0	0	0	0	0	0
Bacteria	Bacteroidota	Bacteroidia	Bacteroidales	Dysgonomonadaceae	Candidatus_Symbiothrix	NA	Seq_595	0	86	157	0	0	0
Bacteria	Bacteroidota	Bacteroidia	Bacteroidales	Dysgonomonadaceae	NA	NA	Seq_596	180	13	17	0	0	0
Bacteria	Bacteroidota	Bacteroidia	Chitinophagales	Chitinophagaceae	NA	NA	Seq_597	0	0	0	0	0	0
Bacteria	Bacteroidota	Bacteroidia	Sphingobacteriales	NS11-12_marine_group	NA	NA	Seq_598	0	0	0	0	0	0
Bacteria	Bacteroidota	Bacteroidia	Bacteroidales	Bacteroidaceae	Bacteroides	NA	Seq_599	1	0	2	0	46	0
Bacteria	Bacteroidota	Bacteroidia	Chitinophagales	Chitinophagaceae	Taibaiella	NA	Seq_600	0	0	0	0	0	0
Bacteria	Proteobacteria	Alphaproteobacteria	Rhizobiales	Xanthobacteraceae	NA	NA	Seq_601	0	0	0	0	3	37
Bacteria	Planctomycetota	vadinHA49	NA	NA	NA	NA	Seq_602	50	48	5	30	2	0
Bacteria	Proteobacteria	Alphaproteobacteria	Rhizobiales	Rhizobiaceae	Allorhizobium-Neorhizobium-Pararhizobium-Rhizobium	NA	Seq_603	0	0	0	0	0	0
Bacteria	Bacteroidota	Bacteroidia	Bacteroidales	Rikenellaceae	Alistipes	NA	Seq_605	0	74	21	0	0	0
Bacteria	Proteobacteria	Alphaproteobacteria	Rhizobiales	Rhizobiaceae	Aminobacter	NA	Seq_606	0	0	0	0	0	0
Bacteria	Bacteroidota	Bacteroidia	Chitinophagales	Chitinophagaceae	NA	NA	Seq_607	0	0	0	0	0	0
Bacteria	Firmicutes	Clostridia	Lachnospirales	Lachnospiraceae	NA	NA	Seq_608	51	0	80	0	0	0
Bacteria	Firmicutes	Clostridia	Oscillospirales	Ruminococcaceae	Candidatus_Soleaferrea	NA	Seq_609	0	0	0	0	0	68
Bacteria	Planctomycetota	Planctomycetes	Isosphaerales	Isosphaeraceae	NA	NA	Seq_610	0	0	0	0	0	0
Bacteria	Proteobacteria	Gammaproteobacteria	Pseudomonadales	Pseudomonadaceae	Pseudomonas	NA	Seq_611	0	0	0	0	0	0
Bacteria	Actinobacteriota	Actinobacteria	Frankiales	Nakamurellaceae	Nakamurella	NA	Seq_612	0	0	0	0	0	0
Bacteria	Proteobacteria	Alphaproteobacteria	Sphingomonadales	Sphingomonadaceae	Sphingomonas	NA	Seq_613	0	0	0	0	0	0
Bacteria	Proteobacteria	Alphaproteobacteria	Acetobacterales	Acetobacteraceae	NA	NA	Seq_614	0	0	0	0	0	0
Bacteria	Verrucomicrobiota	Verrucomicrobiae	Chthoniobacterales	Xiphinematobacteraceae	Candidatus_Xiphinematobacter	NA	Seq_615	0	0	0	0	0	0
Bacteria	Verrucomicrobiota	Verrucomicrobiae	Opitutales	Puniceicoccaceae	Cerasicoccus	NA	Seq_616	176	65	3	0	0	0
Bacteria	Firmicutes	Clostridia	Christensenellales	Christensenellaceae	Christensenellaceae_R-7_group	NA	Seq_617	0	2	9	0	2	0
Bacteria	Planctomycetota	vadinHA49	NA	NA	NA	NA	Seq_618	18	10	0	53	0	4
Bacteria	Proteobacteria	Alphaproteobacteria	Caulobacterales	Caulobacteraceae	Caulobacter	NA	Seq_619	0	0	0	0	0	0
Bacteria	Firmicutes	Clostridia	Christensenellales	Christensenellaceae	Christensenellaceae_R-7_group	NA	Seq_620	15	7	23	12	14	0
Bacteria	Bacteroidota	NA	NA	NA	NA	NA	Seq_621	0	0	0	0	0	0
Bacteria	Proteobacteria	Alphaproteobacteria	Sphingomonadales	Sphingomonadaceae	Altererythrobacter	NA	Seq_622	0	0	0	0	0	0
Bacteria	Proteobacteria	Gammaproteobacteria	Burkholderiales	TRA3-20	NA	NA	Seq_623	0	0	0	0	0	0
Bacteria	Bacteroidota	Bacteroidia	Chitinophagales	Chitinophagaceae	Taibaiella	NA	Seq_624	0	0	0	0	0	0
Bacteria	Firmicutes	Bacilli	Bacillales	Bacillaceae	Bacillus	NA	Seq_625	0	0	3	0	0	0
Bacteria	Bacteroidota	Bacteroidia	Bacteroidales	Rikenellaceae	NA	NA	Seq_626	19	68	5	0	0	0
Bacteria	Bacteroidota	Bacteroidia	Bacteroidales	Paludibacteraceae	NA	NA	Seq_627	28	57	31	0	0	0
Bacteria	Bacteroidota	Bacteroidia	Flavobacteriales	Flavobacteriaceae	Flavobacterium	NA	Seq_628	0	0	0	0	0	0
Bacteria	Proteobacteria	Gammaproteobacteria	Xanthomonadales	Xanthomonadaceae	Pseudoxanthomonas	NA	Seq_629	0	0	0	0	0	0
Bacteria	Firmicutes	Clostridia	Lachnospirales	Lachnospiraceae	Tyzzerella	NA	Seq_630	0	0	0	27	30	103
Bacteria	Bacteroidota	Bacteroidia	Sphingobacteriales	Sphingobacteriaceae	Mucilaginibacter	gynuensis	Seq_631	0	0	0	0	0	0
Bacteria	Proteobacteria	Alphaproteobacteria	Rhizobiales	Devosiaceae	Youhaiella	NA	Seq_632	0	0	0	0	0	0
Bacteria	Planctomycetota	Planctomycetes	Pirellulales	Pirellulaceae	NA	NA	Seq_633	0	0	0	0	0	0
Bacteria	Proteobacteria	Gammaproteobacteria	Xanthomonadales	Rhodanobacteraceae	Dokdonella	NA	Seq_634	0	0	0	0	0	0
Bacteria	Chloroflexi	Chloroflexia	Thermomicrobiales	JG30-KF-CM45	NA	NA	Seq_635	0	0	0	0	0	0
Bacteria	Proteobacteria	Gammaproteobacteria	Xanthomonadales	Rhodanobacteraceae	Dokdonella	NA	Seq_636	0	0	0	0	0	0
Bacteria	Proteobacteria	Alphaproteobacteria	Sphingomonadales	Sphingomonadaceae	Sphingobium	vulgare	Seq_637	0	0	0	0	0	0
Bacteria	Proteobacteria	Gammaproteobacteria	Xanthomonadales	Xanthomonadaceae	Luteimonas	NA	Seq_638	0	0	0	0	0	0
Bacteria	Proteobacteria	Gammaproteobacteria	Pseudomonadales	Pseudomonadaceae	Pseudomonas	NA	Seq_639	0	3	0	0	0	0
Bacteria	Bacteroidota	Bacteroidia	Bacteroidales	Tannerellaceae	NA	NA	Seq_640	0	0	4	0	0	0
Bacteria	Proteobacteria	Alphaproteobacteria	Micropepsales	Micropepsaceae	NA	NA	Seq_641	0	0	0	0	0	0
Bacteria	Proteobacteria	Gammaproteobacteria	Burkholderiales	Burkholderiaceae	Cupriavidus	NA	Seq_642	0	0	0	0	0	0
Bacteria	Bacteroidota	Bacteroidia	Sphingobacteriales	Sphingobacteriaceae	Pedobacter	lotistagni	Seq_643	0	0	0	0	0	0
Bacteria	Actinobacteriota	Actinobacteria	Corynebacteriales	Nocardiaceae	Rhodococcus	NA	Seq_644	0	0	0	0	0	0
Bacteria	Bacteroidota	Bacteroidia	Bacteroidales	Dysgonomonadaceae	NA	NA	Seq_645	18	91	11	1	0	0
Bacteria	Bacteroidota	Bacteroidia	Sphingobacteriales	Sphingobacteriaceae	NA	NA	Seq_646	0	0	0	0	0	0
Bacteria	Bacteroidota	Bacteroidia	Sphingobacteriales	Sphingobacteriaceae	Pedobacter	luteus	Seq_647	0	0	0	0	0	0
Bacteria	Bacteroidota	Bacteroidia	Cytophagales	Spirosomaceae	Dyadobacter	NA	Seq_648	0	0	0	0	0	0
Bacteria	Proteobacteria	Alphaproteobacteria	Micropepsales	Micropepsaceae	NA	NA	Seq_649	0	0	0	0	0	0
Bacteria	Verrucomicrobiota	Verrucomicrobiae	Opitutales	Puniceicoccaceae	NA	NA	Seq_650	4	226	13	0	0	0
Bacteria	Desulfobacterota	Desulfovibrionia	Desulfovibrionales	Desulfovibrionaceae	Desulfovibrio	NA	Seq_651	0	0	2	105	0	18
Bacteria	Actinobacteriota	Thermoleophilia	Solirubrobacterales	67-14	NA	NA	Seq_652	0	0	0	0	0	0
Bacteria	Proteobacteria	Alphaproteobacteria	Acetobacterales	Acetobacteraceae	Acidiphilium	NA	Seq_653	0	0	0	0	0	0
Bacteria	Proteobacteria	Gammaproteobacteria	Burkholderiales	Rhodocyclaceae	Propionivibrio	NA	Seq_654	31	0	2	6	0	0
Bacteria	Firmicutes	Clostridia	Christensenellales	Christensenellaceae	Christensenellaceae_R-7_group	NA	Seq_655	7	5	1	51	6	0
Bacteria	Proteobacteria	Alphaproteobacteria	Rhizobiales	Beijerinckiaceae	Bosea	NA	Seq_656	0	0	0	0	1	0
Bacteria	Proteobacteria	Alphaproteobacteria	Sphingomonadales	Sphingomonadaceae	Sphingomonas	NA	Seq_657	0	0	0	0	0	0
Bacteria	Proteobacteria	Gammaproteobacteria	Pseudomonadales	Pseudomonadaceae	Pseudomonas	jinjuensis	Seq_658	0	0	0	0	0	0
Bacteria	Proteobacteria	Gammaproteobacteria	Gammaproteobacteria_Incertae_Sedis	Unknown_Family	Acidibacter	NA	Seq_659	0	0	0	0	0	0
Bacteria	Proteobacteria	Gammaproteobacteria	Xanthomonadales	Xanthomonadaceae	Pseudoxanthomonas	NA	Seq_660	0	0	0	0	0	0
Bacteria	Proteobacteria	Gammaproteobacteria	Burkholderiales	Rhodocyclaceae	Uliginosibacterium	NA	Seq_661	0	0	0	0	0	0
Bacteria	Proteobacteria	Alphaproteobacteria	Sphingomonadales	Sphingomonadaceae	Novosphingobium	NA	Seq_662	0	0	0	0	0	0
Bacteria	Proteobacteria	Alphaproteobacteria	Rhizobiales	Devosiaceae	Arsenicitalea	NA	Seq_663	0	0	0	0	0	0
Bacteria	Proteobacteria	Gammaproteobacteria	Burkholderiales	Rhodocyclaceae	NA	NA	Seq_664	0	0	0	0	0	0
Bacteria	Actinobacteriota	Actinobacteria	Corynebacteriales	Mycobacteriaceae	Mycobacterium	NA	Seq_665	0	0	0	0	0	0
Bacteria	Rs-K70_termite_group	NA	NA	NA	NA	NA	Seq_666	6	0	4	81	19	8
Bacteria	Bacteroidota	Bacteroidia	Bacteroidales	Rikenellaceae	Alistipes	NA	Seq_667	14	29	0	0	0	1
Bacteria	Bacteroidota	Bacteroidia	Sphingobacteriales	Sphingobacteriaceae	NA	NA	Seq_668	0	0	0	0	0	0
Bacteria	Firmicutes	Clostridia	NA	NA	NA	NA	Seq_669	0	0	0	0	0	0
Bacteria	Proteobacteria	Alphaproteobacteria	Sphingomonadales	Sphingomonadaceae	NA	NA	Seq_670	0	0	0	0	0	0
Bacteria	Actinobacteriota	Actinobacteria	Corynebacteriales	Mycobacteriaceae	Mycobacterium	NA	Seq_671	0	0	0	0	0	0
Bacteria	Planctomycetota	vadinHA49	NA	NA	NA	NA	Seq_672	5	6	0	19	5	33
Bacteria	Proteobacteria	Gammaproteobacteria	Burkholderiales	Comamonadaceae	NA	NA	Seq_673	0	0	0	0	0	5
Bacteria	Actinobacteriota	Actinobacteria	Corynebacteriales	Nocardiaceae	Rhodococcus	NA	Seq_674	0	0	0	0	0	0
Bacteria	Bacteroidota	Bacteroidia	Bacteroidales	Dysgonomonadaceae	Candidatus_Symbiothrix	NA	Seq_675	9	4	2	4	6	0
Bacteria	Proteobacteria	Gammaproteobacteria	Cellvibrionales	Halieaceae	OM60(NOR5)_clade	NA	Seq_676	0	0	0	0	0	0
Bacteria	Proteobacteria	Alphaproteobacteria	Rhizobiales	Kaistiaceae	Kaistia	granuli	Seq_677	0	0	0	0	0	0
Bacteria	Proteobacteria	Alphaproteobacteria	Rhizobiales	Rhizobiaceae	Allorhizobium-Neorhizobium-Pararhizobium-Rhizobium	NA	Seq_678	0	0	0	0	0	0
Bacteria	Proteobacteria	Gammaproteobacteria	Burkholderiales	Rhodocyclaceae	NA	NA	Seq_679	0	0	0	0	0	0
Bacteria	Proteobacteria	Alphaproteobacteria	Caulobacterales	Caulobacteraceae	Asticcacaulis	NA	Seq_680	0	0	0	0	0	0
Bacteria	Proteobacteria	Gammaproteobacteria	Burkholderiales	Rhodocyclaceae	NA	NA	Seq_681	12	14	0	25	8	1
Bacteria	Proteobacteria	Gammaproteobacteria	Xanthomonadales	Rhodanobacteraceae	Dokdonella	NA	Seq_682	0	0	0	0	0	0
Bacteria	Proteobacteria	Gammaproteobacteria	Gammaproteobacteria_Incertae_Sedis	Unknown_Family	Candidatus_Berkiella	NA	Seq_683	0	0	0	0	0	0
Bacteria	Actinobacteriota	Coriobacteriia	NA	NA	NA	NA	Seq_684	0	0	0	17	2	6
Bacteria	Desulfobacterota	Desulfovibrionia	Desulfovibrionales	Desulfovibrionaceae	NA	NA	Seq_685	0	4	2	0	0	0
Bacteria	Actinobacteriota	Acidimicrobiia	IMCC26256	NA	NA	NA	Seq_686	0	0	0	0	0	0
Bacteria	Actinobacteriota	Thermoleophilia	Solirubrobacterales	67-14	NA	NA	Seq_687	0	0	0	0	0	0
Bacteria	Acidobacteriota	Acidobacteriae	Acidobacteriae_or	Acidobacteriae_fa	Paludibaculum	NA	Seq_688	0	0	0	12	2	0
Bacteria	Proteobacteria	Alphaproteobacteria	Sphingomonadales	Sphingomonadaceae	Sphingomonas	oligoaromativorans	Seq_689	0	0	0	0	0	0
Bacteria	Bacteroidota	Bacteroidia	Bacteroidales	Rikenellaceae	Mucinivorans	NA	Seq_690	13	46	2	0	0	0
Bacteria	Planctomycetota	vadinHA49	NA	NA	NA	NA	Seq_691	14	19	0	53	0	0
Bacteria	Actinobacteriota	Actinobacteria	Corynebacteriales	Mycobacteriaceae	Mycobacterium	NA	Seq_692	0	0	0	0	0	0
Bacteria	Bacteroidota	Bacteroidia	Bacteroidales	Williamwhitmaniaceae	NA	NA	Seq_693	27	58	0	6	3	0
Bacteria	Planctomycetota	vadinHA49	NA	NA	NA	NA	Seq_694	0	0	0	16	2	76
Bacteria	Proteobacteria	Gammaproteobacteria	Burkholderiales	Comamonadaceae	Paucibacter	NA	Seq_695	0	0	0	0	0	0
Bacteria	Bdellovibrionota	Bdellovibrionia	Bacteriovoracales	Bacteriovoracaceae	Peredibacter	starrii	Seq_696	0	0	0	0	0	0
Bacteria	Proteobacteria	Gammaproteobacteria	Burkholderiales	Burkholderiaceae	Burkholderia-Caballeronia-Paraburkholderia	NA	Seq_697	0	0	0	0	0	0
Bacteria	Verrucomicrobiota	Verrucomicrobiae	NA	NA	NA	NA	Seq_698	0	0	4	93	0	4
Bacteria	Verrucomicrobiota	Verrucomicrobiae	Opitutales	Puniceicoccaceae	Cerasicoccus	NA	Seq_699	126	90	6	0	0	0
Bacteria	Desulfobacterota	Desulfovibrionia	Desulfovibrionales	Desulfovibrionaceae	Desulfovibrio	NA	Seq_700	0	3	6	27	2	6
Bacteria	Proteobacteria	Gammaproteobacteria	Burkholderiales	Rhodocyclaceae	Propionivibrio	NA	Seq_701	0	0	6	0	0	0
Bacteria	Bacteroidota	Bacteroidia	Bacteroidales	Rikenellaceae	Alistipes	NA	Seq_702	7	18	3	0	10	0
Bacteria	Proteobacteria	Alphaproteobacteria	Rhizobiales	Rhizobiaceae	Mesorhizobium	NA	Seq_703	0	0	0	0	0	0
Bacteria	Proteobacteria	Alphaproteobacteria	Rhizobiales	Devosiaceae	Devosia	NA	Seq_704	0	0	0	0	0	0
Bacteria	Proteobacteria	Alphaproteobacteria	Caulobacterales	Hyphomonadaceae	Hirschia	NA	Seq_705	0	0	0	0	0	0
Bacteria	Bacteroidota	Bacteroidia	Bacteroidales	Dysgonomonadaceae	NA	NA	Seq_706	35	0	12	0	0	0
Bacteria	Actinobacteriota	Thermoleophilia	Solirubrobacterales	67-14	NA	NA	Seq_707	0	0	0	0	0	0
Bacteria	Actinobacteriota	Acidimicrobiia	Microtrichales	Microtrichaceae	NA	NA	Seq_708	0	0	0	0	0	0
Bacteria	Cyanobacteria	Vampirivibrionia	Vampirovibrionales	Vampirovibrionaceae	Vampirovibrio	NA	Seq_709	0	0	0	0	0	0
Bacteria	Bacteroidota	Bacteroidia	Chitinophagales	Chitinophagaceae	Arachidicoccus	rhizosphaerae	Seq_710	0	0	0	0	0	0
Bacteria	Desulfobacterota	Desulfovibrionia	Desulfovibrionales	Desulfovibrionaceae	Desulfovibrio	NA	Seq_711	2	5	5	20	20	4
Bacteria	Firmicutes	Bacilli	Paenibacillales	Paenibacillaceae	Paenibacillus	NA	Seq_712	0	0	0	0	0	0
Bacteria	Verrucomicrobiota	Verrucomicrobiae	Pedosphaerales	Pedosphaeraceae	NA	NA	Seq_713	0	0	0	0	0	0
Bacteria	Bacteroidota	Bacteroidia	Flavobacteriales	Flavobacteriaceae	Flavobacterium	NA	Seq_714	0	0	0	0	0	0
Bacteria	Bacteroidota	Bacteroidia	Bacteroidales	Rikenellaceae	Alistipes	NA	Seq_715	27	45	4	0	0	2
Bacteria	Bacteroidota	Bacteroidia	Chitinophagales	Chitinophagaceae	Taibaiella	NA	Seq_716	0	0	0	0	0	0
Bacteria	Actinobacteriota	Acidimicrobiia	IMCC26256	NA	NA	NA	Seq_717	0	0	0	0	0	0
Bacteria	Bacteroidota	Bacteroidia	Cytophagales	Cytophagaceae	Cytophaga	NA	Seq_718	0	0	0	0	0	0
Bacteria	Firmicutes	Clostridia	Lachnospirales	Lachnospiraceae	NA	NA	Seq_719	41	55	5	0	0	0
Bacteria	Bacteroidota	Bacteroidia	Bacteroidales	Rikenellaceae	Alistipes	NA	Seq_720	3	29	0	10	18	0
Bacteria	Actinobacteriota	Actinobacteria	Micrococcales	Microbacteriaceae	NA	NA	Seq_721	0	0	0	0	0	0
Bacteria	Actinobacteriota	Actinobacteria	Frankiales	Acidothermaceae	Acidothermus	NA	Seq_722	0	0	0	0	0	0
Bacteria	Proteobacteria	Alphaproteobacteria	Dongiales	Dongiaceae	Dongia	NA	Seq_723	0	0	0	0	0	0
Bacteria	Bacteroidota	Bacteroidia	Bacteroidales	Dysgonomonadaceae	Candidatus_Symbiothrix	NA	Seq_724	10	7	33	0	0	4
Bacteria	Firmicutes	Clostridia	Clostridia_vadinBB60_group	NA	NA	NA	Seq_725	0	0	0	0	79	0
Bacteria	Firmicutes	Negativicutes	Acidaminococcales	Acidaminococcaceae	NA	NA	Seq_726	1	10	0	28	0	0
Bacteria	Proteobacteria	Alphaproteobacteria	Caulobacterales	Hyphomonadaceae	Hirschia	NA	Seq_727	0	0	0	0	0	0
Bacteria	Proteobacteria	Gammaproteobacteria	Xanthomonadales	Rhodanobacteraceae	Rhodanobacter	NA	Seq_728	0	0	0	0	0	0
Bacteria	Bacteroidota	Bacteroidia	Bacteroidales	Rikenellaceae	NA	NA	Seq_729	2	51	44	2	0	2
Bacteria	Proteobacteria	Gammaproteobacteria	Burkholderiales	Burkholderiaceae	Burkholderia-Caballeronia-Paraburkholderia	NA	Seq_730	0	0	0	0	0	0
Bacteria	Proteobacteria	Gammaproteobacteria	Legionellales	Legionellaceae	Legionella	lytica	Seq_731	0	0	0	0	0	0
Bacteria	Proteobacteria	Gammaproteobacteria	R7C24	NA	NA	NA	Seq_732	0	0	0	0	0	0
Bacteria	Actinobacteriota	Thermoleophilia	Solirubrobacterales	67-14	NA	NA	Seq_733	0	0	0	0	0	0
Bacteria	Bacteroidota	Bacteroidia	Bacteroidales	Rikenellaceae	Alistipes	NA	Seq_734	31	0	0	0	0	0
Bacteria	Actinobacteriota	Actinobacteria	Micrococcales	Promicromonosporaceae	Cellulosimicrobium	NA	Seq_735	0	0	0	0	17	50
Bacteria	Bacteroidota	Bacteroidia	Chitinophagales	Chitinophagaceae	Filimonas	NA	Seq_736	0	0	0	0	0	0
Bacteria	Proteobacteria	Gammaproteobacteria	Burkholderiales	Burkholderiaceae	Cupriavidus	NA	Seq_737	0	0	0	0	0	3
Bacteria	Desulfobacterota	Desulfovibrionia	Desulfovibrionales	Desulfovibrionaceae	Desulfovibrio	NA	Seq_738	1	7	3	51	0	7
Bacteria	Actinobacteriota	Acidimicrobiia	Microtrichales	NA	NA	NA	Seq_739	0	0	0	0	0	0
Archaea	Thermoplasmatota	Thermoplasmata	Methanomassiliicoccales	Methanomethylophilaceae	NA	NA	Seq_740	0	0	0	13	0	0
Bacteria	Proteobacteria	Alphaproteobacteria	Rhizobiales	Beijerinckiaceae	Camelimonas	NA	Seq_741	0	0	0	0	0	0
Bacteria	Bacteroidota	Bacteroidia	Cytophagales	Hymenobacteraceae	Adhaeribacter	NA	Seq_742	0	0	0	0	0	0
Bacteria	Actinobacteriota	Actinobacteria	Micrococcales	Microbacteriaceae	Agromyces	NA	Seq_743	0	0	0	0	0	0
Bacteria	Desulfobacterota	Desulfovibrionia	Desulfovibrionales	Desulfovibrionaceae	Desulfovibrio	NA	Seq_744	37	117	7	0	3	0
Bacteria	Proteobacteria	Alphaproteobacteria	Rhizobiales	Rhizobiaceae	Allorhizobium-Neorhizobium-Pararhizobium-Rhizobium	NA	Seq_745	0	0	0	0	0	4
Bacteria	Proteobacteria	Alphaproteobacteria	Rhizobiales	Xanthobacteraceae	NA	NA	Seq_746	0	0	0	0	0	0
Bacteria	Proteobacteria	Gammaproteobacteria	Burkholderiales	Aquaspirillaceae	Microvirgula	NA	Seq_747	0	0	0	0	0	0
Bacteria	Proteobacteria	Alphaproteobacteria	Rhizobiales	Hyphomicrobiaceae	Hyphomicrobium	NA	Seq_748	0	0	0	0	0	0
Bacteria	Proteobacteria	Gammaproteobacteria	Burkholderiales	Burkholderiaceae	Burkholderia-Caballeronia-Paraburkholderia	NA	Seq_749	0	0	0	0	0	0
Bacteria	Firmicutes	Clostridia	NA	NA	NA	NA	Seq_750	7	10	4	0	1	3
Bacteria	Desulfobacterota	Desulfovibrionia	Desulfovibrionales	Desulfovibrionaceae	NA	NA	Seq_751	1	77	5	0	0	0
Bacteria	Actinobacteriota	Thermoleophilia	Solirubrobacterales	67-14	NA	NA	Seq_752	0	0	0	0	0	0
Bacteria	Bacteroidota	Bacteroidia	Sphingobacteriales	Sphingobacteriaceae	Mucilaginibacter	NA	Seq_753	0	0	0	0	0	0
Bacteria	Actinobacteriota	Actinobacteria	Micromonosporales	Micromonosporaceae	Actinocatenispora	NA	Seq_754	0	0	0	0	0	0
Bacteria	Bacteroidota	Bacteroidia	NA	NA	NA	NA	Seq_755	8	0	0	0	32	0
Bacteria	Bacteroidota	Bacteroidia	Bacteroidales	Rikenellaceae	Alistipes	NA	Seq_756	1	6	0	0	3	0
Bacteria	Bacteroidota	Bacteroidia	Cytophagales	Microscillaceae	Chryseolinea	NA	Seq_757	0	0	0	0	0	0
Bacteria	Proteobacteria	Alphaproteobacteria	Dongiales	Dongiaceae	Dongia	NA	Seq_758	0	0	0	0	0	0
Bacteria	Bacteroidota	Bacteroidia	Bacteroidales	Paludibacteraceae	NA	NA	Seq_759	0	79	0	0	0	0
Bacteria	Proteobacteria	Gammaproteobacteria	Gammaproteobacteria_Incertae_Sedis	Unknown_Family	Candidatus_Endonucleariobacter	NA	Seq_760	0	0	0	0	0	0
Bacteria	Myxococcota	Polyangia	Haliangiales	Haliangiaceae	Haliangium	NA	Seq_761	0	0	0	0	0	0
Bacteria	Myxococcota	Polyangia	Polyangiales	Sandaracinaceae	NA	NA	Seq_762	0	0	0	0	0	0
Bacteria	Firmicutes	Clostridia	Oscillospirales	Ruminococcaceae	NA	NA	Seq_763	0	0	0	0	0	0
Bacteria	Verrucomicrobiota	Kiritimatiellae	WCHB1-41	NA	NA	NA	Seq_764	71	114	9	0	0	0
Bacteria	Firmicutes	Bacilli	RsaHf231	NA	NA	NA	Seq_765	0	0	0	0	232	2
Bacteria	Desulfobacterota	Desulfovibrionia	Desulfovibrionales	Desulfovibrionaceae	Desulfovibrio	NA	Seq_766	9	45	4	31	0	0
Bacteria	Proteobacteria	Gammaproteobacteria	Gammaproteobacteria_Incertae_Sedis	Unknown_Family	Acidibacter	NA	Seq_767	0	0	0	0	0	0
Bacteria	Deferribacterota	Deferribacteres	Deferribacterales	Deferribacteraceae	Mucispirillum	NA	Seq_768	2	42	2	2	0	0
Bacteria	Desulfobacterota	Desulfovibrionia	Desulfovibrionales	Desulfovibrionaceae	Desulfovibrio	NA	Seq_769	0	0	1	64	17	0
Bacteria	Proteobacteria	Gammaproteobacteria	Enterobacterales	NA	NA	NA	Seq_770	0	0	0	53	9	5
Bacteria	Actinobacteriota	Actinobacteria	Pseudonocardiales	Pseudonocardiaceae	Actinomycetospora	NA	Seq_771	0	0	0	0	0	0
Bacteria	Bacteroidota	Bacteroidia	Chitinophagales	Chitinophagaceae	Flavihumibacter	NA	Seq_772	0	0	0	0	0	0
Bacteria	Proteobacteria	Alphaproteobacteria	Micropepsales	Micropepsaceae	NA	NA	Seq_773	0	0	0	0	0	0
Bacteria	Proteobacteria	Gammaproteobacteria	Burkholderiales	SC-I-84	NA	NA	Seq_774	0	0	0	0	0	0
Bacteria	Proteobacteria	Alphaproteobacteria	Acetobacterales	Acetobacteraceae	NA	NA	Seq_775	0	0	0	0	0	0
Bacteria	Proteobacteria	Alphaproteobacteria	Defluviicoccales	NA	NA	NA	Seq_776	0	0	0	0	0	0
Bacteria	Actinobacteriota	Actinobacteria	Corynebacteriales	Nocardiaceae	NA	NA	Seq_777	0	0	0	0	0	0
Bacteria	Firmicutes	Clostridia	Oscillospirales	NA	NA	NA	Seq_778	0	0	0	0	0	17
Bacteria	Bacteroidota	Bacteroidia	Sphingobacteriales	NA	NA	NA	Seq_779	5	35	0	12	0	0
Bacteria	Desulfobacterota	Desulfovibrionia	Desulfovibrionales	Desulfovibrionaceae	Desulfovibrio	NA	Seq_780	0	23	2	16	0	8
Bacteria	Desulfobacterota	Desulfovibrionia	Desulfovibrionales	Desulfovibrionaceae	Desulfovibrio	NA	Seq_781	5	8	0	10	8	0
Bacteria	Proteobacteria	Gammaproteobacteria	Xanthomonadales	Rhodanobacteraceae	Dokdonella	NA	Seq_782	0	0	0	0	0	0
Bacteria	Bacteroidota	Bacteroidia	Chitinophagales	Saprospiraceae	OLB8	NA	Seq_783	0	0	0	0	0	0
Bacteria	Proteobacteria	Alphaproteobacteria	Rhizobiales	Devosiaceae	NA	NA	Seq_784	0	0	0	0	0	0
Bacteria	Bacteroidota	Bacteroidia	Chitinophagales	Chitinophagaceae	NA	NA	Seq_785	0	0	0	0	0	153
Bacteria	Bacteroidota	Bacteroidia	Bacteroidales	Tannerellaceae	NA	NA	Seq_786	8	52	0	0	3	1
Bacteria	Desulfobacterota	Desulfovibrionia	Desulfovibrionales	Desulfovibrionaceae	NA	NA	Seq_787	47	39	5	0	0	0
Bacteria	Proteobacteria	Alphaproteobacteria	Caulobacterales	Caulobacteraceae	Phenylobacterium	NA	Seq_788	0	0	0	0	0	0
Bacteria	Bacteroidota	Bacteroidia	Bacteroidales	Rikenellaceae	Alistipes	NA	Seq_789	9	0	150	0	0	0
Bacteria	Bacteroidota	Bacteroidia	Chitinophagales	Chitinophagaceae	Taibaiella	yonginensis	Seq_790	0	0	0	0	0	0
Bacteria	Actinobacteriota	Actinobacteria	Frankiales	Acidothermaceae	Acidothermus	NA	Seq_791	0	0	0	0	0	0
Bacteria	Firmicutes	Clostridia	Christensenellales	Christensenellaceae	Christensenellaceae_R-7_group	NA	Seq_792	1	9	0	0	0	0
Bacteria	Elusimicrobiota	Endomicrobia	Endomicrobiales	Endomicrobiaceae	Endomicrobium	NA	Seq_793	8	103	6	3	0	4
Bacteria	Verrucomicrobiota	Verrucomicrobiae	Chthoniobacterales	Chthoniobacteraceae	Chthoniobacter	NA	Seq_794	0	0	0	0	0	0
Bacteria	Proteobacteria	Gammaproteobacteria	Xanthomonadales	Rhodanobacteraceae	Dyella	NA	Seq_795	0	0	0	0	0	0
Bacteria	Bacteroidota	Bacteroidia	Bacteroidales	Williamwhitmaniaceae	NA	NA	Seq_796	32	59	4	0	0	0
Bacteria	Proteobacteria	Alphaproteobacteria	Dongiales	Dongiaceae	Dongia	NA	Seq_797	0	0	0	0	0	0
Bacteria	Firmicutes	Bacilli	Lactobacillales	Listeriaceae	Listeria	NA	Seq_798	0	0	0	0	0	0
Bacteria	Myxococcota	Polyangia	Polyangiales	BIrii41	NA	NA	Seq_799	0	0	0	0	0	0
Bacteria	Actinobacteriota	Actinobacteria	Frankiales	Nakamurellaceae	Nakamurella	NA	Seq_800	0	0	0	0	0	0
Bacteria	Proteobacteria	Alphaproteobacteria	Rhizobiales	Devosiaceae	Arsenicitalea	NA	Seq_801	0	0	0	0	0	0
Bacteria	Elusimicrobiota	Endomicrobia	Endomicrobiales	Endomicrobiaceae	Endomicrobium	NA	Seq_802	34	23	2	0	0	0
Bacteria	Bacteroidota	Bacteroidia	Chitinophagales	Chitinophagaceae	Chitinophaga	NA	Seq_803	0	0	0	0	0	0
Bacteria	Proteobacteria	Gammaproteobacteria	Burkholderiales	Comamonadaceae	NA	NA	Seq_804	0	0	0	0	0	0
Bacteria	Proteobacteria	Alphaproteobacteria	Sphingomonadales	Sphingomonadaceae	Sphingopyxis	NA	Seq_805	0	0	0	0	0	0
Bacteria	Proteobacteria	Alphaproteobacteria	Rhizobiales	Xanthobacteraceae	NA	NA	Seq_806	0	0	0	0	0	0
Bacteria	Proteobacteria	Gammaproteobacteria	Burkholderiales	Alcaligenaceae	NA	NA	Seq_807	0	0	0	0	0	0
Bacteria	Proteobacteria	Gammaproteobacteria	Xanthomonadales	Rhodanobacteraceae	Rhodanobacter	NA	Seq_808	0	0	0	0	0	0
Bacteria	Bacteroidota	Bacteroidia	Chitinophagales	NA	NA	NA	Seq_809	0	0	0	0	0	0
Bacteria	Proteobacteria	Alphaproteobacteria	Rhizobiales	Xanthobacteraceae	Afipia	NA	Seq_810	0	0	0	0	0	0
Bacteria	Bacteroidota	Bacteroidia	Bacteroidales	Tannerellaceae	Tannerella	NA	Seq_811	21	33	0	6	0	0
Bacteria	Desulfobacterota	Desulfovibrionia	Desulfovibrionales	Desulfovibrionaceae	Desulfovibrio	NA	Seq_812	5	78	4	5	0	1
Bacteria	Proteobacteria	Alphaproteobacteria	Sphingomonadales	Sphingomonadaceae	Sphingopyxis	NA	Seq_813	0	0	0	0	0	0
Bacteria	Firmicutes	Bacilli	Erysipelotrichales	Erysipelotrichaceae	NA	NA	Seq_814	0	0	2	61	0	0
Bacteria	Actinobacteriota	Actinobacteria	Micrococcales	Promicromonosporaceae	Cellulosimicrobium	NA	Seq_815	0	0	0	0	0	0
Bacteria	Actinobacteriota	Actinobacteria	Propionibacteriales	Nocardioidaceae	Nocardioides	NA	Seq_816	0	0	0	0	0	0
Bacteria	Bacteroidota	Bacteroidia	Chitinophagales	Chitinophagaceae	Puia	NA	Seq_817	0	0	0	0	0	0
Bacteria	Actinobacteriota	Actinobacteria	Corynebacteriales	Nocardiaceae	Nocardia	salmonicida	Seq_818	0	0	0	0	0	0
Bacteria	Desulfobacterota	Desulfovibrionia	Desulfovibrionales	Desulfovibrionaceae	Desulfovibrio	NA	Seq_819	172	15	0	0	3	0
Bacteria	Bacteroidota	Bacteroidia	Sphingobacteriales	env.OPS_17	NA	NA	Seq_820	0	0	0	0	0	0
Bacteria	Proteobacteria	Alphaproteobacteria	Rhizobiales	Rhizobiaceae	Mesorhizobium	NA	Seq_821	0	0	0	0	0	0
Bacteria	Actinobacteriota	Thermoleophilia	Solirubrobacterales	Solirubrobacteraceae	Conexibacter	NA	Seq_822	0	0	0	0	0	0
Bacteria	Actinobacteriota	Thermoleophilia	Solirubrobacterales	Solirubrobacteraceae	Solirubrobacter	NA	Seq_823	0	0	0	0	0	0
Bacteria	Proteobacteria	Gammaproteobacteria	Burkholderiales	Methylophilaceae	Methylotenera	NA	Seq_824	0	0	0	0	0	0
Bacteria	Planctomycetota	Planctomycetes	Gemmatales	Gemmataceae	NA	NA	Seq_825	0	0	0	0	0	0
Bacteria	Proteobacteria	Gammaproteobacteria	Xanthomonadales	Rhodanobacteraceae	Rhodanobacter	NA	Seq_826	0	0	0	0	0	0
Bacteria	Bacteroidota	Bacteroidia	Bacteroidales	Paludibacteraceae	H1	NA	Seq_827	5	0	3	0	0	0
Bacteria	Proteobacteria	Alphaproteobacteria	Rhizobiales	Xanthobacteraceae	Pseudolabrys	NA	Seq_828	0	0	0	0	0	0
Bacteria	Proteobacteria	Alphaproteobacteria	Caulobacterales	Caulobacteraceae	Phenylobacterium	NA	Seq_829	0	0	0	0	0	0
Bacteria	Bacteroidota	Bacteroidia	Cytophagales	Microscillaceae	NA	NA	Seq_830	0	0	0	0	0	0
Bacteria	Proteobacteria	Gammaproteobacteria	Burkholderiales	Burkholderiaceae	Burkholderia-Caballeronia-Paraburkholderia	NA	Seq_831	0	0	0	0	0	0
Bacteria	Proteobacteria	Alphaproteobacteria	Rhizobiales	Kaistiaceae	Kaistia	NA	Seq_832	0	0	0	0	0	0
Bacteria	Bacteroidota	Bacteroidia	Sphingobacteriales	Sphingobacteriaceae	Mucilaginibacter	NA	Seq_833	0	0	0	0	0	0
Bacteria	Acidobacteriota	Acidobacteriae	Acidobacteriales	Acidobacteriaceae_(Subgroup_1)	Edaphobacter	NA	Seq_834	0	0	0	0	0	0
Bacteria	Proteobacteria	Alphaproteobacteria	Caulobacterales	Caulobacteraceae	Brevundimonas	NA	Seq_835	0	0	0	0	0	0
Bacteria	Proteobacteria	Alphaproteobacteria	Rhodospirillales	NA	NA	NA	Seq_836	0	0	0	0	0	0
Bacteria	Bacteroidota	Bacteroidia	Bacteroidales	Tannerellaceae	NA	NA	Seq_837	0	3	0	0	0	47
Bacteria	Bacteroidota	Bacteroidia	Chitinophagales	Chitinophagaceae	Taibaiella	NA	Seq_838	0	0	0	0	0	0
Bacteria	Actinobacteriota	Actinobacteria	Frankiales	Acidothermaceae	Acidothermus	NA	Seq_839	0	0	0	0	0	0
Bacteria	Proteobacteria	Alphaproteobacteria	Acetobacterales	Acetobacteraceae	NA	NA	Seq_840	0	0	0	20	12	0
Bacteria	Firmicutes	Clostridia	Oscillospirales	Ruminococcaceae	NA	NA	Seq_841	0	0	0	0	0	0
Bacteria	Gemmatimonadota	Gemmatimonadetes	Gemmatimonadales	Gemmatimonadaceae	Gemmatimonas	NA	Seq_842	0	0	0	0	0	0
Bacteria	Verrucomicrobiota	Verrucomicrobiae	Opitutales	Opitutaceae	IMCC26134	NA	Seq_843	0	0	0	21	137	6
Bacteria	Proteobacteria	Alphaproteobacteria	Rhizobiales	Rhizobiaceae	Allorhizobium-Neorhizobium-Pararhizobium-Rhizobium	NA	Seq_844	0	0	0	0	0	0
Bacteria	Planctomycetota	Planctomycetes	Planctomycetales	Rubinisphaeraceae	Planctomicrobium	NA	Seq_845	0	0	0	0	0	0
Bacteria	Proteobacteria	Gammaproteobacteria	Burkholderiales	Rhodocyclaceae	Azovibrio	NA	Seq_846	0	0	0	96	0	0
Bacteria	Bacteroidota	Bacteroidia	NA	NA	NA	NA	Seq_847	119	34	0	0	0	0
Bacteria	Proteobacteria	Alphaproteobacteria	Rhizobiales	Labraceae	Labrys	NA	Seq_848	0	0	0	0	0	0
Bacteria	Rs-K70_termite_group	NA	NA	NA	NA	NA	Seq_849	18	13	0	8	12	9
Bacteria	Bacteroidota	Bacteroidia	Bacteroidales	Tannerellaceae	NA	NA	Seq_850	7	7	0	0	0	0
Bacteria	Proteobacteria	Alphaproteobacteria	Caulobacterales	Caulobacteraceae	NA	NA	Seq_851	0	0	0	0	0	0
Bacteria	Proteobacteria	Alphaproteobacteria	Sphingomonadales	Sphingomonadaceae	NA	NA	Seq_852	0	0	0	0	0	0
Bacteria	Verrucomicrobiota	Kiritimatiellae	WCHB1-41	NA	NA	NA	Seq_853	2	22	3	0	0	5
Bacteria	Actinobacteriota	Actinobacteria	Micrococcales	Promicromonosporaceae	Isoptericola	NA	Seq_854	0	0	0	0	0	0
Bacteria	Bacteroidota	Bacteroidia	Chitinophagales	Chitinophagaceae	NA	NA	Seq_855	0	0	0	0	0	0
Bacteria	Proteobacteria	Alphaproteobacteria	Sphingomonadales	Sphingomonadaceae	Altererythrobacter	NA	Seq_856	0	0	0	0	0	0
Bacteria	Actinobacteriota	Actinobacteria	Frankiales	Nakamurellaceae	Nakamurella	panacisegetis	Seq_857	0	0	0	0	0	0
Bacteria	Proteobacteria	Alphaproteobacteria	Sphingomonadales	Sphingomonadaceae	Ellin6055	NA	Seq_858	0	0	0	0	0	0
Bacteria	Bacteroidota	Bacteroidia	Chitinophagales	Chitinophagaceae	NA	NA	Seq_859	0	0	0	0	0	0
Bacteria	Proteobacteria	Gammaproteobacteria	Burkholderiales	Oxalobacteraceae	Undibacterium	NA	Seq_860	0	0	5	0	100	34
Bacteria	Bacteroidota	Bacteroidia	Flavobacteriales	Flavobacteriaceae	Flavobacterium	NA	Seq_861	0	0	0	90	9	0
Bacteria	Firmicutes	Clostridia	Oscillospirales	Ruminococcaceae	Ruminococcus	NA	Seq_862	6	6	1	0	0	0
Bacteria	Firmicutes	Clostridia	Christensenellales	Christensenellaceae	Christensenellaceae_R-7_group	NA	Seq_863	9	8	0	0	0	0
Bacteria	Proteobacteria	Alphaproteobacteria	Rhizobiales	Xanthobacteraceae	NA	NA	Seq_864	0	0	0	0	0	0
Bacteria	Bacteroidota	Bacteroidia	Sphingobacteriales	Sphingobacteriaceae	Mucilaginibacter	NA	Seq_865	0	0	0	0	0	0
Bacteria	Desulfobacterota	Desulfovibrionia	Desulfovibrionales	Desulfovibrionaceae	Desulfovibrio	NA	Seq_866	0	0	2	71	2	5
Bacteria	Proteobacteria	Alphaproteobacteria	Rhodospirillales	NA	NA	NA	Seq_867	72	75	4	0	0	0
Bacteria	Bacteroidota	Bacteroidia	Cytophagales	Spirosomaceae	Dyadobacter	NA	Seq_868	0	0	0	0	0	0
Bacteria	Proteobacteria	Alphaproteobacteria	Rhizobiales	Kaistiaceae	Kaistia	NA	Seq_869	0	0	0	0	0	0
Bacteria	Verrucomicrobiota	Verrucomicrobiae	Pedosphaerales	Pedosphaeraceae	NA	NA	Seq_870	0	0	0	0	0	0
Bacteria	Bacteroidota	Bacteroidia	Flavobacteriales	Flavobacteriaceae	Flavobacterium	NA	Seq_871	0	0	0	0	0	0
Bacteria	Verrucomicrobiota	Lentisphaeria	Victivallales	Victivallaceae	NA	NA	Seq_872	44	34	1	0	0	0
Bacteria	Proteobacteria	Alphaproteobacteria	Rhizobiales	Xanthobacteraceae	Pseudolabrys	NA	Seq_873	0	0	0	0	0	0
Bacteria	Bacteroidota	Bacteroidia	Chitinophagales	Chitinophagaceae	Edaphobaculum	NA	Seq_874	0	0	0	0	0	0
Bacteria	Actinobacteriota	Actinobacteria	Micrococcales	Microbacteriaceae	Curtobacterium	NA	Seq_875	0	0	1	0	0	2
Bacteria	Desulfobacterota	Desulfovibrionia	Desulfovibrionales	NA	NA	NA	Seq_876	0	0	6	0	0	0
Bacteria	Actinobacteriota	Acidimicrobiia	Microtrichales	Microtrichaceae	Sva0996_marine_group	NA	Seq_877	0	0	0	0	1	0
Bacteria	Firmicutes	Clostridia	Oscillospirales	Butyricicoccaceae	NA	NA	Seq_878	213	0	0	0	0	0
Bacteria	Proteobacteria	Alphaproteobacteria	Micropepsales	Micropepsaceae	NA	NA	Seq_879	0	0	0	0	0	0
Bacteria	Proteobacteria	Alphaproteobacteria	Rhodospirillales	NA	NA	NA	Seq_880	0	126	4	0	0	0
Bacteria	Firmicutes	Clostridia	Oscillospirales	NA	NA	NA	Seq_881	0	4	2	0	1	0
Bacteria	Planctomycetota	vadinHA49	NA	NA	NA	NA	Seq_882	0	4	2	54	0	22
Bacteria	Bacteroidota	Bacteroidia	Chitinophagales	Chitinophagaceae	Terrimonas	NA	Seq_883	0	0	0	0	0	0
Bacteria	Bacteroidota	Bacteroidia	Sphingobacteriales	Sphingobacteriaceae	Pedobacter	NA	Seq_884	0	0	0	0	0	0
Bacteria	Verrucomicrobiota	Verrucomicrobiae	Opitutales	Opitutaceae	Lacunisphaera	NA	Seq_885	0	0	0	0	0	0
Bacteria	Myxococcota	Polyangia	Haliangiales	Haliangiaceae	Haliangium	NA	Seq_886	0	0	0	0	0	0
Bacteria	Proteobacteria	Gammaproteobacteria	Burkholderiales	Burkholderiaceae	Burkholderia-Caballeronia-Paraburkholderia	NA	Seq_887	0	0	0	0	0	0
Bacteria	Firmicutes	Clostridia	Peptostreptococcales-Tissierellales	Anaerovoracaceae	NA	NA	Seq_888	0	3	0	2	0	1
Bacteria	Bacteroidota	Bacteroidia	Chitinophagales	Chitinophagaceae	Edaphobaculum	NA	Seq_889	0	0	0	0	0	0
Bacteria	Gemmatimonadota	Gemmatimonadetes	Gemmatimonadales	Gemmatimonadaceae	Gemmatimonas	NA	Seq_890	0	0	0	0	0	0
Bacteria	Bacteroidota	Bacteroidia	Bacteroidales	Paludibacteraceae	NA	NA	Seq_891	0	56	3	0	0	0
Bacteria	Verrucomicrobiota	Verrucomicrobiae	Pedosphaerales	Pedosphaeraceae	NA	NA	Seq_892	0	0	0	0	0	0
Bacteria	Bacteroidota	Bacteroidia	Sphingobacteriales	NA	NA	NA	Seq_893	0	32	4	0	0	0
Bacteria	Bacteroidota	Bacteroidia	Bacteroidales	Dysgonomonadaceae	NA	NA	Seq_894	67	3	1	2	13	1
Bacteria	Proteobacteria	Alphaproteobacteria	Dongiales	Dongiaceae	Dongia	NA	Seq_895	0	0	0	0	0	0
Bacteria	Elusimicrobiota	Endomicrobia	Endomicrobiales	Endomicrobiaceae	Endomicrobium	NA	Seq_896	96	0	1	0	0	0
Bacteria	Desulfobacterota	Desulfovibrionia	Desulfovibrionales	Desulfovibrionaceae	Desulfovibrio	NA	Seq_897	0	0	1	41	1	37
Bacteria	Proteobacteria	Gammaproteobacteria	Burkholderiales	Rhodocyclaceae	Propionivibrio	NA	Seq_898	8	14	57	0	6	0
Bacteria	Bacteroidota	Bacteroidia	Bacteroidales	Rikenellaceae	NA	NA	Seq_899	9	5	0	7	7	2
Bacteria	Bacteroidota	Bacteroidia	Chitinophagales	37-13	NA	NA	Seq_900	0	0	0	0	0	0
Bacteria	Proteobacteria	Alphaproteobacteria	Sphingomonadales	Sphingomonadaceae	Novosphingobium	NA	Seq_901	0	0	0	0	0	0
Bacteria	Proteobacteria	Alphaproteobacteria	Sphingomonadales	Sphingomonadaceae	NA	NA	Seq_902	0	0	0	0	0	0
Bacteria	Planctomycetota	Planctomycetes	Pirellulales	Pirellulaceae	Termite_planctomycete_cluster	NA	Seq_903	2	12	0	34	3	0
Bacteria	Bacteroidota	Bacteroidia	Flavobacteriales	Flavobacteriaceae	Flavobacterium	NA	Seq_904	0	0	0	0	0	0
Bacteria	Bacteroidota	Bacteroidia	Chitinophagales	Chitinophagaceae	Puia	NA	Seq_905	0	0	0	0	0	0
Bacteria	Verrucomicrobiota	Verrucomicrobiae	Chthoniobacterales	Chthoniobacteraceae	Chthoniobacter	NA	Seq_906	0	0	0	0	0	0
Bacteria	Proteobacteria	Gammaproteobacteria	Burkholderiales	Alcaligenaceae	Bordetella	NA	Seq_907	0	0	0	0	0	0
Bacteria	Proteobacteria	Alphaproteobacteria	Sphingomonadales	Sphingomonadaceae	Ellin6055	NA	Seq_908	0	0	0	0	0	0
Bacteria	Planctomycetota	BD7-11	NA	NA	NA	NA	Seq_909	0	0	1	2	0	6
Bacteria	Proteobacteria	Alphaproteobacteria	Sphingomonadales	Sphingomonadaceae	Altererythrobacter	NA	Seq_910	0	0	0	0	0	0
Bacteria	Verrucomicrobiota	Verrucomicrobiae	Pedosphaerales	Pedosphaeraceae	NA	NA	Seq_911	0	0	0	0	0	0
Bacteria	Proteobacteria	Alphaproteobacteria	Rhizobiales	Xanthobacteraceae	Starkeya	NA	Seq_912	0	0	0	0	0	0
Bacteria	Proteobacteria	Gammaproteobacteria	Burkholderiales	Burkholderiaceae	Burkholderia-Caballeronia-Paraburkholderia	NA	Seq_913	0	0	0	0	0	0
Bacteria	Firmicutes	Bacilli	Erysipelotrichales	Erysipelotrichaceae	NA	NA	Seq_914	0	14	0	0	0	0
Bacteria	Proteobacteria	Gammaproteobacteria	R7C24	NA	NA	NA	Seq_915	0	0	0	0	0	0
Bacteria	Proteobacteria	Gammaproteobacteria	Xanthomonadales	Xanthomonadaceae	Thermomonas	NA	Seq_916	0	0	0	0	0	0
Bacteria	Bacteroidota	Bacteroidia	Bacteroidales	NA	NA	NA	Seq_917	0	7	0	0	0	0
Bacteria	Spirochaetota	Leptospirae	Leptospirales	Leptospiraceae	RBG-16-49-21	NA	Seq_918	0	28	4	0	0	0
Bacteria	Bacteroidota	Bacteroidia	Cytophagales	Spirosomaceae	Emticicia	soli	Seq_919	0	0	0	0	0	0
Bacteria	Proteobacteria	Alphaproteobacteria	Rhizobiales	Rhizobiaceae	Allorhizobium-Neorhizobium-Pararhizobium-Rhizobium	NA	Seq_920	0	0	0	0	0	0
Bacteria	Proteobacteria	Alphaproteobacteria	Rhizobiales	Rhizobiaceae	Mesorhizobium	NA	Seq_921	0	0	0	0	0	0
Bacteria	NA	NA	NA	NA	NA	NA	Seq_922	0	0	0	0	0	0
Bacteria	Actinobacteriota	Thermoleophilia	Solirubrobacterales	67-14	NA	NA	Seq_923	0	0	0	0	0	0
Bacteria	Planctomycetota	vadinHA49	NA	NA	NA	NA	Seq_924	175	30	3	0	0	0
Bacteria	Proteobacteria	Gammaproteobacteria	Burkholderiales	Oxalobacteraceae	Oxalobacter	vibrioformis	Seq_925	0	19	0	0	0	2
Bacteria	Verrucomicrobiota	Verrucomicrobiae	Chthoniobacterales	Chthoniobacteraceae	Chthoniobacter	NA	Seq_926	0	0	0	0	0	0
Bacteria	Actinobacteriota	Acidimicrobiia	Microtrichales	NA	NA	NA	Seq_927	0	0	0	0	0	0
Bacteria	Bacteroidota	Bacteroidia	Bacteroidales	Dysgonomonadaceae	NA	NA	Seq_928	0	10	15	0	0	0
Bacteria	Elusimicrobiota	Endomicrobia	Endomicrobiales	Endomicrobiaceae	Endomicrobium	NA	Seq_929	12	68	1	0	2	1
Bacteria	Proteobacteria	Alphaproteobacteria	Rhodospirillales	NA	NA	NA	Seq_930	0	0	3	0	0	0
Bacteria	Bacteroidota	Bacteroidia	Bacteroidales	NA	NA	NA	Seq_931	2	3	0	2	0	4
Bacteria	Bacteroidota	Bacteroidia	Bacteroidales	Dysgonomonadaceae	NA	NA	Seq_932	0	26	2	38	8	0
Bacteria	Proteobacteria	Alphaproteobacteria	Rhizobiales	Xanthobacteraceae	NA	NA	Seq_933	2	0	0	0	0	0
Bacteria	Bacteroidota	Bacteroidia	Bacteroidales	Dysgonomonadaceae	NA	NA	Seq_934	0	6	9	0	0	0
Bacteria	Bacteroidota	Bacteroidia	Bacteroidales	Tannerellaceae	NA	NA	Seq_935	0	0	0	0	0	0
Bacteria	Proteobacteria	Alphaproteobacteria	Micavibrionales	NA	NA	NA	Seq_936	0	0	0	0	0	0
Bacteria	Bacteroidota	Bacteroidia	Sphingobacteriales	Sphingobacteriaceae	Pedobacter	NA	Seq_937	0	0	0	0	0	0
Bacteria	Proteobacteria	Alphaproteobacteria	Caulobacterales	Caulobacteraceae	Phenylobacterium	NA	Seq_938	0	0	0	0	0	0
Bacteria	Desulfobacterota	Desulfovibrionia	Desulfovibrionales	Desulfovibrionaceae	Desulfovibrio	NA	Seq_939	0	1	0	0	0	0
Bacteria	Chloroflexi	Chloroflexia	Thermomicrobiales	JG30-KF-CM45	NA	NA	Seq_940	0	0	0	0	0	0
Bacteria	Firmicutes	Bacilli	Erysipelotrichales	Erysipelatoclostridiaceae	Erysipelatoclostridium	NA	Seq_941	0	0	0	35	68	21
Bacteria	Verrucomicrobiota	Verrucomicrobiae	Verrucomicrobiales	Rubritaleaceae	Luteolibacter	NA	Seq_942	0	0	0	0	0	0
Bacteria	Proteobacteria	Alphaproteobacteria	Sphingomonadales	Sphingomonadaceae	Sphingobium	NA	Seq_943	0	0	0	0	0	0
Bacteria	Gemmatimonadota	Gemmatimonadetes	Gemmatimonadales	Gemmatimonadaceae	Gemmatimonas	NA	Seq_944	0	0	0	0	0	0
Bacteria	Bacteroidota	Bacteroidia	Bacteroidales	NA	NA	NA	Seq_945	29	58	2	1	3	0
Bacteria	Verrucomicrobiota	Verrucomicrobiae	Pedosphaerales	Pedosphaeraceae	NA	NA	Seq_947	0	0	0	0	0	0
Bacteria	Proteobacteria	Gammaproteobacteria	Burkholderiales	Burkholderiaceae	Cupriavidus	NA	Seq_948	0	0	0	0	0	0
Bacteria	Proteobacteria	Gammaproteobacteria	Xanthomonadales	Xanthomonadaceae	Stenotrophomonas	NA	Seq_949	0	0	0	0	0	0
Bacteria	Proteobacteria	Alphaproteobacteria	Caulobacterales	Caulobacteraceae	Caulobacter	NA	Seq_950	0	0	0	0	0	0
Bacteria	Bacteroidota	Bacteroidia	Chitinophagales	Chitinophagaceae	Terrimonas	crocea	Seq_951	0	0	0	0	0	0
Bacteria	Proteobacteria	Gammaproteobacteria	Xanthomonadales	Xanthomonadaceae	Pseudoxanthomonas	NA	Seq_952	0	0	0	0	0	0
Bacteria	Proteobacteria	Alphaproteobacteria	Rhizobiales	Devosiaceae	Devosia	NA	Seq_953	0	0	0	0	0	2
Bacteria	Proteobacteria	Alphaproteobacteria	Reyranellales	Reyranellaceae	Reyranella	NA	Seq_955	0	0	0	0	0	0
Bacteria	Proteobacteria	Alphaproteobacteria	Rhizobiales	Devosiaceae	Devosia	NA	Seq_956	0	0	0	0	0	0
Bacteria	Planctomycetota	Planctomycetes	Planctomycetales	NA	NA	NA	Seq_957	0	0	0	0	0	0
Bacteria	Actinobacteriota	Actinobacteria	Streptomycetales	Streptomycetaceae	Streptacidiphilus	NA	Seq_958	0	0	0	0	0	0
Bacteria	Bacteroidota	Bacteroidia	Chitinophagales	Chitinophagaceae	Taibaiella	NA	Seq_959	0	0	0	0	0	0
Bacteria	Firmicutes	Bacilli	Paenibacillales	Paenibacillaceae	Paenibacillus	NA	Seq_960	0	0	0	0	0	0
Bacteria	Verrucomicrobiota	Verrucomicrobiae	Chthoniobacterales	Chthoniobacteraceae	LD29	NA	Seq_961	0	0	0	0	0	0
Bacteria	Proteobacteria	Alphaproteobacteria	Sphingomonadales	Sphingomonadaceae	Novosphingobium	NA	Seq_962	0	0	0	0	0	0
Bacteria	Bacteroidota	Bacteroidia	Chitinophagales	Chitinophagaceae	Taibaiella	smilacinae	Seq_963	0	0	0	0	0	0
Bacteria	Acidobacteriota	Acidobacteriae	Acidobacteriales	Koribacteraceae	Candidatus_Koribacter	NA	Seq_964	0	0	0	0	0	0
Bacteria	Proteobacteria	Alphaproteobacteria	Sphingomonadales	Sphingomonadaceae	Sphingomonas	NA	Seq_965	0	0	0	0	0	0
Bacteria	Bacteroidota	Bacteroidia	Flavobacteriales	Weeksellaceae	Chryseobacterium	taihuense	Seq_966	0	0	0	0	0	0
Bacteria	Cyanobacteria	Cyanobacteriia	Chloroplast	NA	NA	NA	Seq_967	0	0	0	0	1	25
Bacteria	Desulfobacterota	Desulfovibrionia	Desulfovibrionales	Desulfovibrionaceae	Desulfovibrio	NA	Seq_968	30	4	3	9	1	38
Bacteria	Proteobacteria	Gammaproteobacteria	Pseudomonadales	Pseudomonadaceae	Pseudomonas	NA	Seq_969	0	0	0	0	0	0
Bacteria	Proteobacteria	Alphaproteobacteria	Caulobacterales	Caulobacteraceae	Phenylobacterium	NA	Seq_970	0	0	0	0	0	4
Bacteria	Bacteroidota	Bacteroidia	Cytophagales	Spirosomaceae	Dyadobacter	arcticus	Seq_971	0	0	0	0	0	0
Bacteria	Proteobacteria	Gammaproteobacteria	Burkholderiales	Oxalobacteraceae	Duganella	zoogloeoides	Seq_972	0	0	0	0	0	0
Bacteria	Verrucomicrobiota	Verrucomicrobiae	Opitutales	Opitutaceae	NA	NA	Seq_973	0	0	0	0	0	0
Bacteria	Bacteroidota	Bacteroidia	Cytophagales	Spirosomaceae	NA	NA	Seq_974	0	0	0	0	0	0
Bacteria	Proteobacteria	Alphaproteobacteria	Acetobacterales	Acetobacteraceae	NA	NA	Seq_975	0	0	0	0	0	0
Bacteria	Gemmatimonadota	Gemmatimonadetes	Gemmatimonadales	Gemmatimonadaceae	Gemmatimonas	NA	Seq_976	0	0	0	0	0	0
Bacteria	Actinobacteriota	Actinobacteria	Propionibacteriales	Nocardioidaceae	Nocardioides	NA	Seq_977	0	0	0	0	0	0
Bacteria	Bacteroidota	Bacteroidia	Sphingobacteriales	Sphingobacteriaceae	Pedobacter	kribbensis	Seq_978	0	0	0	0	0	0
Bacteria	Proteobacteria	Gammaproteobacteria	Burkholderiales	Nitrosomonadaceae	Nitrosospira	multiformis	Seq_979	0	0	0	0	0	0
Bacteria	Firmicutes	Clostridia	Peptostreptococcales-Tissierellales	Peptostreptococcales-Tissierellales_fa	Finegoldia	NA	Seq_980	22	47	2	1	0	1
Bacteria	Verrucomicrobiota	Verrucomicrobiae	Pedosphaerales	Pedosphaeraceae	NA	NA	Seq_981	0	0	0	0	0	0
Bacteria	Bacteroidota	Bacteroidia	Bacteroidales	Rikenellaceae	Alistipes	NA	Seq_982	5	10	5	0	0	0
Bacteria	Actinobacteriota	Actinobacteria	Frankiales	Frankiaceae	Jatrophihabitans	NA	Seq_983	0	0	0	0	0	0
Bacteria	Proteobacteria	Gammaproteobacteria	Xanthomonadales	Xanthomonadaceae	Arenimonas	NA	Seq_984	0	0	0	0	0	0
Bacteria	Proteobacteria	Alphaproteobacteria	Caulobacterales	Caulobacteraceae	Caulobacter	NA	Seq_985	0	0	0	0	0	0
Bacteria	Proteobacteria	Gammaproteobacteria	Enterobacterales	Enterobacteriaceae	NA	NA	Seq_986	51	0	0	0	0	0
Bacteria	Desulfobacterota	Desulfovibrionia	Desulfovibrionales	Desulfovibrionaceae	Desulfovibrio	NA	Seq_987	31	23	0	5	0	0
Bacteria	Proteobacteria	Alphaproteobacteria	Rhizobiales	Devosiaceae	Devosia	NA	Seq_988	0	0	0	0	0	0
Bacteria	Planctomycetota	Planctomycetes	Pirellulales	Pirellulaceae	NA	NA	Seq_989	0	0	0	0	0	0
Bacteria	Proteobacteria	Alphaproteobacteria	Rhizobiales	Hyphomicrobiaceae	Hyphomicrobium	NA	Seq_990	0	0	0	0	0	0
Bacteria	Proteobacteria	Alphaproteobacteria	Caulobacterales	Caulobacteraceae	Phenylobacterium	NA	Seq_991	0	0	0	0	0	0
Archaea	Crenarchaeota	Nitrososphaeria	Nitrososphaerales	Nitrososphaeraceae	NA	NA	Seq_992	0	0	0	0	0	0
Bacteria	Verrucomicrobiota	Verrucomicrobiae	Pedosphaerales	Pedosphaeraceae	NA	NA	Seq_993	0	0	0	0	0	0
Bacteria	Bacteroidota	Bacteroidia	Chitinophagales	Chitinophagaceae	Arachidicoccus	NA	Seq_994	0	0	0	0	0	0
Bacteria	Bacteroidota	Bacteroidia	NA	NA	NA	NA	Seq_995	0	0	0	0	0	0
Bacteria	Cyanobacteria	Vampirivibrionia	Gastranaerophilales	NA	NA	NA	Seq_996	4	3	56	0	0	0
Bacteria	Proteobacteria	Alphaproteobacteria	Rhizobiales	Xanthobacteraceae	Pseudolabrys	NA	Seq_997	0	0	0	0	0	0
Bacteria	Proteobacteria	Alphaproteobacteria	Rhizobiales	Rhizobiaceae	NA	NA	Seq_998	0	0	0	0	0	0
Bacteria	Proteobacteria	Alphaproteobacteria	Sphingomonadales	Sphingomonadaceae	Novosphingobium	NA	Seq_999	0	0	0	0	0	0
Bacteria	Bacteroidota	Bacteroidia	Bacteroidales	Tannerellaceae	NA	NA	Seq_1000	0	0	0	0	0	0
Bacteria	Verrucomicrobiota	Verrucomicrobiae	Opitutales	Opitutaceae	Lacunisphaera	NA	Seq_1001	0	0	0	0	0	0
Bacteria	Proteobacteria	Alphaproteobacteria	Rhizobiales	Xanthobacteraceae	NA	NA	Seq_1002	0	0	0	0	0	0
Bacteria	Verrucomicrobiota	Verrucomicrobiae	Opitutales	Opitutaceae	Opitutus	NA	Seq_1003	0	0	0	0	0	0
Bacteria	Firmicutes	Clostridia	Christensenellales	Christensenellaceae	Christensenellaceae_R-7_group	NA	Seq_1004	0	0	0	0	0	0
Bacteria	Planctomycetota	Planctomycetes	Planctomycetales	Rubinisphaeraceae	SH-PL14	NA	Seq_1005	0	0	0	0	0	0
Bacteria	Proteobacteria	Gammaproteobacteria	Burkholderiales	Nitrosomonadaceae	NA	NA	Seq_1006	0	0	0	0	0	102
Bacteria	Actinobacteriota	Actinobacteria	Frankiales	Acidothermaceae	Acidothermus	NA	Seq_1007	0	0	0	4	0	0
Bacteria	Actinobacteriota	Actinobacteria	Micrococcales	Cellulomonadaceae	Cellulomonas	NA	Seq_1008	0	0	0	0	0	0
Bacteria	Proteobacteria	Gammaproteobacteria	Burkholderiales	Comamonadaceae	NA	NA	Seq_1009	0	0	0	0	0	0
Bacteria	Bacteroidota	Bacteroidia	Bacteroidales	Bacteroidaceae	Bacteroides	NA	Seq_1010	0	0	0	0	8	2
Bacteria	Proteobacteria	Gammaproteobacteria	Xanthomonadales	Xanthomonadaceae	Luteimonas	NA	Seq_1011	0	0	0	0	0	0
Bacteria	Proteobacteria	Alphaproteobacteria	Sphingomonadales	Sphingomonadaceae	Ellin6055	NA	Seq_1012	0	0	0	0	0	0
Bacteria	Bacteroidota	Bacteroidia	Flavobacteriales	Flavobacteriaceae	Flavobacterium	NA	Seq_1013	0	0	0	0	0	0
Bacteria	Bacteroidota	Bacteroidia	Cytophagales	Microscillaceae	NA	NA	Seq_1014	0	0	0	0	0	0
Bacteria	Acidobacteriota	Acidobacteriae	Solibacterales	Solibacteraceae	Candidatus_Solibacter	NA	Seq_1015	0	0	0	0	0	0
Bacteria	Proteobacteria	Alphaproteobacteria	Caulobacterales	Caulobacteraceae	NA	NA	Seq_1016	0	0	0	0	0	0
Bacteria	Proteobacteria	Alphaproteobacteria	Micropepsales	Micropepsaceae	NA	NA	Seq_1017	0	0	0	0	0	0
Bacteria	Bacteroidota	Bacteroidia	Bacteroidales	Bacteroidetes_vadinHA17	NA	NA	Seq_1018	8	37	2	0	0	0
Bacteria	Desulfobacterota	Desulfovibrionia	Desulfovibrionales	Desulfovibrionaceae	Desulfovibrio	NA	Seq_1019	4	5	0	28	3	16
Bacteria	Bacteroidota	Bacteroidia	Bacteroidales	Rikenellaceae	Alistipes	NA	Seq_1020	0	0	4	0	4	0
Bacteria	Bacteroidota	Bacteroidia	Flavobacteriales	Crocinitomicaceae	Fluviicola	NA	Seq_1021	0	0	0	0	0	0
Bacteria	Proteobacteria	Alphaproteobacteria	Sphingomonadales	Sphingomonadaceae	Altererythrobacter	NA	Seq_1022	0	0	0	0	0	2
Bacteria	Actinobacteriota	Actinobacteria	Frankiales	Frankiaceae	Jatrophihabitans	NA	Seq_1023	0	0	0	0	0	0
Bacteria	Proteobacteria	Gammaproteobacteria	Burkholderiales	Burkholderiaceae	NA	NA	Seq_1024	0	0	0	0	0	0
Bacteria	Planctomycetota	vadinHA49	NA	NA	NA	NA	Seq_1025	0	2	0	9	0	28
Bacteria	Proteobacteria	Alphaproteobacteria	Caulobacterales	Caulobacteraceae	Caulobacter	NA	Seq_1026	0	0	0	0	0	0
Bacteria	Proteobacteria	Gammaproteobacteria	Burkholderiales	Rhodocyclaceae	NA	NA	Seq_1027	0	0	0	0	0	0
Bacteria	Bacteroidota	Bacteroidia	Flavobacteriales	Flavobacteriaceae	Flavobacterium	NA	Seq_1028	0	0	0	0	0	0
Bacteria	Proteobacteria	Gammaproteobacteria	Burkholderiales	Alcaligenaceae	NA	NA	Seq_1029	0	0	0	0	0	0
Bacteria	Proteobacteria	Alphaproteobacteria	Rhizobiales	Devosiaceae	NA	NA	Seq_1030	0	0	0	0	0	0
Bacteria	Firmicutes	Clostridia	NA	NA	NA	NA	Seq_1031	0	0	0	0	0	0
Bacteria	Actinobacteriota	Thermoleophilia	Solirubrobacterales	67-14	NA	NA	Seq_1032	0	0	0	0	0	0
Bacteria	Actinobacteriota	Actinobacteria	Streptomycetales	Streptomycetaceae	Streptomyces	NA	Seq_1033	0	0	0	0	0	0
Bacteria	Bacteroidota	Bacteroidia	Flavobacteriales	Flavobacteriaceae	Flavobacterium	NA	Seq_1034	0	0	0	0	0	0
Bacteria	Firmicutes	Clostridia	Monoglobales	Monoglobaceae	Monoglobus	NA	Seq_1035	6	0	0	0	1	0
Bacteria	Bacteroidota	Bacteroidia	Bacteroidales	NA	NA	NA	Seq_1036	98	8	0	0	0	0
Bacteria	Bacteroidota	Bacteroidia	Chitinophagales	Chitinophagaceae	Taibaiella	NA	Seq_1037	0	0	0	0	0	0
Bacteria	Bacteroidota	Bacteroidia	Bacteroidales	Rikenellaceae	NA	NA	Seq_1038	0	50	1	0	0	0
Bacteria	Bacteroidota	Bacteroidia	Flavobacteriales	Flavobacteriaceae	Flavobacterium	NA	Seq_1039	0	0	0	0	0	0
Bacteria	Bacteroidota	Bacteroidia	Bacteroidales	Dysgonomonadaceae	NA	NA	Seq_1040	2	12	3	4	3	0
Bacteria	Acidobacteriota	Acidobacteriae	Acidobacteriae_or	Acidobacteriae_fa	Paludibaculum	NA	Seq_1041	4	0	2	39	0	0
Bacteria	Proteobacteria	Alphaproteobacteria	Rhizobiales	Xanthobacteraceae	Nitrobacter	vulgaris	Seq_1042	0	0	0	0	0	0
Bacteria	Actinobacteriota	Actinobacteria	Micrococcales	Microbacteriaceae	Humibacter	NA	Seq_1043	0	0	0	0	0	0
Bacteria	Bacteroidota	Bacteroidia	Sphingobacteriales	Sphingobacteriaceae	Mucilaginibacter	NA	Seq_1044	0	0	0	0	0	0
Bacteria	Desulfobacterota	Desulfovibrionia	Desulfovibrionales	Desulfovibrionaceae	Desulfovibrio	NA	Seq_1045	20	10	4	0	0	0
Bacteria	Myxococcota	Polyangia	Polyangiales	BIrii41	NA	NA	Seq_1046	0	0	0	0	0	0
Bacteria	Actinobacteriota	Actinobacteria	Corynebacteriales	Mycobacteriaceae	Mycobacterium	NA	Seq_1047	0	0	0	0	0	0
Bacteria	Firmicutes	Bacilli	Paenibacillales	Paenibacillaceae	Paenibacillus	cellulosilyticus	Seq_1048	0	0	0	0	0	0
Bacteria	Bacteroidota	Bacteroidia	Bacteroidales	Rikenellaceae	Alistipes	NA	Seq_1049	0	0	0	0	11	0
Bacteria	Bacteroidota	Bacteroidia	Bacteroidales	NA	NA	NA	Seq_1051	0	58	3	8	0	1
Bacteria	Bacteroidota	Bacteroidia	Flavobacteriales	Flavobacteriaceae	Flavobacterium	NA	Seq_1052	0	0	0	0	0	0
Bacteria	Bacteroidota	Bacteroidia	Chitinophagales	Chitinophagaceae	Arachidicoccus	ginsenosidivorans	Seq_1053	0	0	0	0	0	0
Bacteria	Desulfobacterota	Desulfovibrionia	Desulfovibrionales	Desulfovibrionaceae	Desulfovibrio	NA	Seq_1054	0	42	2	3	0	0
Bacteria	Proteobacteria	Gammaproteobacteria	Burkholderiales	Rhodocyclaceae	Propionivibrio	NA	Seq_1055	0	79	4	0	0	0
Bacteria	Proteobacteria	Alphaproteobacteria	Sphingomonadales	Sphingomonadaceae	Sphingomonas	NA	Seq_1056	0	0	0	0	0	0
Bacteria	Proteobacteria	Alphaproteobacteria	Dongiales	Dongiaceae	Dongia	NA	Seq_1057	0	0	0	0	0	0
Bacteria	Actinobacteriota	Actinobacteria	Streptomycetales	Streptomycetaceae	Streptomyces	NA	Seq_1059	0	0	0	0	0	0
Bacteria	Actinobacteriota	Thermoleophilia	Solirubrobacterales	Solirubrobacteraceae	Conexibacter	NA	Seq_1060	0	0	0	0	0	0
Bacteria	Proteobacteria	Alphaproteobacteria	Rhizobiales	Beijerinckiaceae	Microvirga	NA	Seq_1061	0	0	0	0	0	0
Bacteria	Myxococcota	Polyangia	Polyangiales	Sandaracinaceae	NA	NA	Seq_1062	0	0	0	0	0	0
Bacteria	Proteobacteria	Gammaproteobacteria	Enterobacterales	NA	NA	NA	Seq_1063	0	0	0	0	57	0
Bacteria	Proteobacteria	Gammaproteobacteria	Salinisphaerales	Solimonadaceae	Panacagrimonas	NA	Seq_1064	0	0	0	0	0	2
Bacteria	Proteobacteria	Alphaproteobacteria	Acetobacterales	Acetobacteraceae	Acidicaldus	NA	Seq_1065	0	0	0	0	0	0
Bacteria	Actinobacteriota	Thermoleophilia	Solirubrobacterales	67-14	NA	NA	Seq_1066	0	0	0	0	0	0
Bacteria	Proteobacteria	Alphaproteobacteria	Rhodospirillales	NA	NA	NA	Seq_1067	0	0	0	0	0	0
Bacteria	Proteobacteria	Alphaproteobacteria	Rhizobiales	Rhizobiaceae	Mesorhizobium	NA	Seq_1068	0	0	0	0	0	0
Bacteria	Bacteroidota	Bacteroidia	Chitinophagales	Chitinophagaceae	NA	NA	Seq_1069	0	0	0	0	0	0
Bacteria	Proteobacteria	Alphaproteobacteria	Rhizobiales	Rhizobiaceae	Allorhizobium-Neorhizobium-Pararhizobium-Rhizobium	NA	Seq_1070	0	0	0	0	0	0
Bacteria	Bacteroidota	Bacteroidia	Bacteroidales	Paludibacteraceae	H1	NA	Seq_1071	0	0	0	0	0	0
Bacteria	Rs-K70_termite_group	NA	NA	NA	NA	NA	Seq_1072	0	2	1	6	1	20
Bacteria	Bacteroidota	Bacteroidia	Chitinophagales	Chitinophagaceae	NA	NA	Seq_1073	0	0	0	0	0	0
Bacteria	Proteobacteria	Alphaproteobacteria	Sphingomonadales	Sphingomonadaceae	Sphingomonas	NA	Seq_1074	0	0	0	0	0	0
Bacteria	Proteobacteria	Alphaproteobacteria	Caulobacterales	Caulobacteraceae	Caulobacter	NA	Seq_1075	0	0	0	0	0	0
Bacteria	Verrucomicrobiota	Lentisphaeria	Victivallales	vadinBE97	NA	NA	Seq_1076	4	10	2	0	0	0
Bacteria	Firmicutes	Clostridia	Lachnospirales	Lachnospiraceae	Lachnoclostridium	NA	Seq_1077	0	0	87	0	0	0
Bacteria	Firmicutes	Bacilli	Erysipelotrichales	Erysipelatoclostridiaceae	UCG-004	NA	Seq_1078	0	1	0	15	5	0
Bacteria	Proteobacteria	Alphaproteobacteria	Micropepsales	Micropepsaceae	NA	NA	Seq_1079	0	0	0	0	0	0
Bacteria	Proteobacteria	Gammaproteobacteria	Burkholderiales	Oxalobacteraceae	Duganella	NA	Seq_1080	0	0	0	0	0	0
Bacteria	Deferribacterota	Deferribacteres	Deferribacterales	Deferribacteraceae	Mucispirillum	NA	Seq_1081	18	81	5	0	0	0
Bacteria	Myxococcota	Polyangia	Polyangiales	Sandaracinaceae	NA	NA	Seq_1082	0	0	0	0	0	0
Bacteria	Gemmatimonadota	Gemmatimonadetes	Gemmatimonadales	Gemmatimonadaceae	Gemmatimonas	NA	Seq_1083	0	0	0	0	0	0
Bacteria	Acidobacteriota	Acidobacteriae	Bryobacterales	Bryobacteraceae	Bryobacter	NA	Seq_1084	0	0	0	0	0	0
Bacteria	Chloroflexi	Chloroflexia	Thermomicrobiales	JG30-KF-CM45	NA	NA	Seq_1085	0	0	0	0	0	0
Bacteria	Chloroflexi	KD4-96	NA	NA	NA	NA	Seq_1086	0	0	0	0	0	0
Bacteria	Myxococcota	Polyangia	Polyangiales	Sandaracinaceae	NA	NA	Seq_1087	0	0	0	0	0	0
Bacteria	Bacteroidota	Bacteroidia	Chitinophagales	Chitinophagaceae	Puia	NA	Seq_1088	0	0	0	0	0	0
Bacteria	Proteobacteria	Alphaproteobacteria	Rhizobiales	Devosiaceae	Devosia	NA	Seq_1089	0	0	0	0	0	0
Bacteria	Proteobacteria	Gammaproteobacteria	Burkholderiales	Burkholderiaceae	Cupriavidus	NA	Seq_1090	0	0	0	0	0	0
Bacteria	Bacteroidota	Bacteroidia	Chitinophagales	Chitinophagaceae	Edaphobaculum	NA	Seq_1091	0	0	0	0	0	0
Bacteria	Planctomycetota	Planctomycetes	Gemmatales	Gemmataceae	Fimbriiglobus	NA	Seq_1092	0	0	0	0	0	0
Bacteria	Proteobacteria	Gammaproteobacteria	R7C24	NA	NA	NA	Seq_1093	0	0	0	0	0	0
Bacteria	Proteobacteria	Alphaproteobacteria	Sphingomonadales	Sphingomonadaceae	Novosphingobium	aromaticivorans	Seq_1094	0	0	0	0	0	0
Bacteria	Proteobacteria	Gammaproteobacteria	Burkholderiales	Burkholderiaceae	Cupriavidus	NA	Seq_1095	0	0	0	0	0	0
Bacteria	Firmicutes	Bacilli	Paenibacillales	Paenibacillaceae	Paenibacillus	NA	Seq_1096	0	0	0	0	0	0
Bacteria	Proteobacteria	Alphaproteobacteria	Rhodospirillales	NA	NA	NA	Seq_1097	0	0	0	0	0	0
Bacteria	Desulfobacterota	Desulfovibrionia	Desulfovibrionales	Desulfovibrionaceae	Desulfovibrio	NA	Seq_1098	0	0	0	0	0	0
Bacteria	Proteobacteria	Alphaproteobacteria	Caulobacterales	Caulobacteraceae	NA	NA	Seq_1099	0	0	0	0	0	0
Bacteria	Proteobacteria	Gammaproteobacteria	Pseudomonadales	Pseudomonadaceae	Pseudomonas	NA	Seq_1100	0	0	0	0	0	0
Bacteria	Firmicutes	Clostridia	Lachnospirales	Lachnospiraceae	NA	NA	Seq_1101	55	0	47	0	0	0
Bacteria	Proteobacteria	Alphaproteobacteria	Rhodospirillales	NA	NA	NA	Seq_1102	11	4	3	0	0	0
Bacteria	Actinobacteriota	Actinobacteria	Micrococcales	Microbacteriaceae	Parafrigoribacterium	NA	Seq_1103	0	0	0	0	0	0
Bacteria	Proteobacteria	Gammaproteobacteria	R7C24	NA	NA	NA	Seq_1104	0	0	0	0	0	0
Bacteria	Proteobacteria	Gammaproteobacteria	Burkholderiales	Comamonadaceae	NA	NA	Seq_1105	0	0	0	0	0	0
Bacteria	Actinobacteriota	Thermoleophilia	Solirubrobacterales	67-14	NA	NA	Seq_1106	0	0	0	0	0	0
Bacteria	Proteobacteria	Gammaproteobacteria	Burkholderiales	Oxalobacteraceae	Massilia	NA	Seq_1107	0	0	0	0	0	0
Bacteria	Actinobacteriota	Actinobacteria	Propionibacteriales	Nocardioidaceae	Nocardioides	NA	Seq_1108	0	0	0	0	0	0
Bacteria	Planctomycetota	Planctomycetes	Pirellulales	Pirellulaceae	Termite_planctomycete_cluster	NA	Seq_1109	0	8	0	31	0	0
Bacteria	Proteobacteria	Alphaproteobacteria	Rhodospirillales	NA	NA	NA	Seq_1110	0	0	6	0	0	0
Bacteria	Bdellovibrionota	Bdellovibrionia	Bdellovibrionales	Bdellovibrionaceae	Bdellovibrio	NA	Seq_1111	0	0	0	0	0	0
Bacteria	Bacteroidota	Bacteroidia	Bacteroidales	Rikenellaceae	Alistipes	NA	Seq_1112	10	9	3	0	22	0
Bacteria	Proteobacteria	Gammaproteobacteria	Burkholderiales	SC-I-84	NA	NA	Seq_1113	0	0	0	0	0	0
Bacteria	Bacteroidota	Bacteroidia	Chitinophagales	Chitinophagaceae	Parasegetibacter	NA	Seq_1114	0	0	0	0	0	0
Bacteria	Proteobacteria	Alphaproteobacteria	Caulobacterales	Caulobacteraceae	Asticcacaulis	NA	Seq_1115	0	0	0	0	0	0
Bacteria	Bacteroidota	Bacteroidia	Bacteroidales	Rikenellaceae	NA	NA	Seq_1116	0	26	51	0	0	0
Bacteria	Sumerlaeota	Sumerlaeia	Sumerlaeales	Sumerlaeaceae	Sumerlaea	NA	Seq_1117	0	0	0	0	0	0
Bacteria	Proteobacteria	Alphaproteobacteria	Elsterales	NA	NA	NA	Seq_1118	0	0	0	0	0	0
Bacteria	Acidobacteriota	Acidobacteriae	Acidobacteriales	Acidobacteriaceae_(Subgroup_1)	Terriglobus	NA	Seq_1119	0	0	0	0	0	0
Bacteria	Firmicutes	Clostridia	Oscillospirales	Oscillospiraceae	NA	NA	Seq_1120	18	3	0	0	0	0
Bacteria	Planctomycetota	Planctomycetes	Pirellulales	Pirellulaceae	Rhodopirellula	NA	Seq_1121	0	0	0	0	0	0
Bacteria	Proteobacteria	Alphaproteobacteria	Sphingomonadales	Sphingomonadaceae	Sphingobium	NA	Seq_1122	0	0	0	0	0	0
Bacteria	Proteobacteria	Alphaproteobacteria	Caulobacterales	Caulobacteraceae	Caulobacter	NA	Seq_1123	0	0	0	0	0	0
Bacteria	Desulfobacterota	Desulfovibrionia	Desulfovibrionales	Desulfovibrionaceae	Desulfovibrio	NA	Seq_1124	2	2	0	9	0	16
Bacteria	Proteobacteria	Alphaproteobacteria	Rhizobiales	Devosiaceae	Devosia	geojensis	Seq_1125	0	0	0	0	0	0
Bacteria	Firmicutes	Clostridia	Oscillospirales	Ruminococcaceae	NA	NA	Seq_1126	5	4	0	0	0	2
Bacteria	Gemmatimonadota	Gemmatimonadetes	Gemmatimonadales	Gemmatimonadaceae	Gemmatimonas	NA	Seq_1127	0	0	0	0	0	0
Bacteria	Proteobacteria	Gammaproteobacteria	Xanthomonadales	Xanthomonadaceae	Lysobacter	NA	Seq_1128	0	0	0	0	0	0
Bacteria	Myxococcota	Polyangia	Haliangiales	Haliangiaceae	Haliangium	NA	Seq_1129	0	0	0	0	0	0
Bacteria	Proteobacteria	Gammaproteobacteria	Burkholderiales	Comamonadaceae	Polaromonas	eurypsychrophila	Seq_1130	0	0	0	0	0	0
Bacteria	Actinobacteriota	Actinobacteria	Micrococcales	Micrococcaceae	Pseudarthrobacter	NA	Seq_1131	0	0	0	0	0	0
Bacteria	Proteobacteria	Alphaproteobacteria	NA	NA	NA	NA	Seq_1132	0	0	0	0	0	0
Bacteria	Actinobacteriota	Actinobacteria	Corynebacteriales	Mycobacteriaceae	Mycobacterium	NA	Seq_1133	0	0	0	0	0	0
Bacteria	Bacteroidota	Bacteroidia	Chitinophagales	Chitinophagaceae	Ferruginibacter	NA	Seq_1134	0	0	0	0	0	0
Bacteria	Proteobacteria	Gammaproteobacteria	Burkholderiales	Comamonadaceae	Pseudorhodoferax	NA	Seq_1135	0	0	0	0	0	0
Bacteria	Bacteroidota	Bacteroidia	Sphingobacteriales	Sphingobacteriaceae	NA	NA	Seq_1136	0	0	0	0	0	0
Bacteria	Proteobacteria	Alphaproteobacteria	Rhizobiales	Beijerinckiaceae	Bosea	NA	Seq_1137	0	0	0	0	0	0
Bacteria	Firmicutes	Clostridia	Christensenellales	Christensenellaceae	Christensenellaceae_R-7_group	NA	Seq_1138	0	11	0	4	12	1
Bacteria	Proteobacteria	Alphaproteobacteria	Rhizobiales	Xanthobacteraceae	Rhodopseudomonas	NA	Seq_1139	0	0	0	0	0	0
Bacteria	Bacteroidota	Bacteroidia	Chitinophagales	Chitinophagaceae	Taibaiella	NA	Seq_1140	0	0	0	0	0	0
Bacteria	Firmicutes	Clostridia	Lachnospirales	Lachnospiraceae	Anaerocolumna	NA	Seq_1141	0	0	4	24	94	0
Bacteria	Bacteroidota	Bacteroidia	Chitinophagales	Chitinophagaceae	Taibaiella	NA	Seq_1142	0	0	0	0	0	0
Bacteria	Bacteroidota	Bacteroidia	Bacteroidales	Tannerellaceae	Parabacteroides	NA	Seq_1143	11	2	0	0	4	4
Bacteria	Planctomycetota	Planctomycetes	Pirellulales	Pirellulaceae	Termite_planctomycete_cluster	NA	Seq_1144	0	0	0	0	0	0
Bacteria	Spirochaetota	Spirochaetia	Spirochaetales	Spirochaetaceae	Treponema	NA	Seq_1145	7	81	5	2	0	0
Bacteria	Cyanobacteria	Sericytochromatia	NA	NA	NA	NA	Seq_1146	0	0	0	0	0	0
Bacteria	Bacteroidota	Bacteroidia	Chitinophagales	Chitinophagaceae	Haoranjiania	NA	Seq_1147	0	0	0	0	0	0
Bacteria	Bacteroidota	Bacteroidia	Bacteroidales	Dysgonomonadaceae	Candidatus_Symbiothrix	NA	Seq_1148	9	1	89	0	0	0
Bacteria	Bacteroidota	Bacteroidia	Flavobacteriales	Flavobacteriaceae	Flavobacterium	NA	Seq_1149	0	0	0	0	0	0
Bacteria	Planctomycetota	Phycisphaerae	Phycisphaerales	Phycisphaeraceae	NA	NA	Seq_1150	0	0	0	0	0	0
Bacteria	Bacteroidota	Bacteroidia	Cytophagales	Microscillaceae	NA	NA	Seq_1151	0	0	0	0	0	0
Bacteria	Actinobacteriota	Actinobacteria	Micrococcales	Sanguibacteraceae	Sanguibacter	NA	Seq_1153	0	0	0	0	0	0
Bacteria	Bacteroidota	Bacteroidia	Sphingobacteriales	Sphingobacteriaceae	Mucilaginibacter	NA	Seq_1154	0	0	0	0	0	0
Bacteria	Myxococcota	Polyangia	Polyangiales	Sandaracinaceae	NA	NA	Seq_1155	0	0	0	0	0	0
Bacteria	Firmicutes	Clostridia	Christensenellales	Christensenellaceae	Christensenellaceae_R-7_group	NA	Seq_1156	0	0	0	0	3	0
Bacteria	Desulfobacterota	Desulfovibrionia	Desulfovibrionales	Desulfovibrionaceae	Desulfovibrio	NA	Seq_1157	18	10	0	0	0	0
Bacteria	Proteobacteria	Alphaproteobacteria	Sphingomonadales	Sphingomonadaceae	Sphingomonas	NA	Seq_1158	0	0	0	0	0	0
Bacteria	Bacteroidota	Bacteroidia	Cytophagales	NA	NA	NA	Seq_1159	0	0	0	0	0	0
Bacteria	Actinobacteriota	Actinobacteria	Propionibacteriales	Nocardioidaceae	Nocardioides	NA	Seq_1160	0	0	0	0	0	0
Bacteria	Planctomycetota	vadinHA49	NA	NA	NA	NA	Seq_1161	5	45	4	2	0	15
Bacteria	Proteobacteria	Gammaproteobacteria	R7C24	NA	NA	NA	Seq_1162	0	0	0	0	0	0
Bacteria	Bacteroidota	Bacteroidia	Chitinophagales	Chitinophagaceae	Edaphobaculum	NA	Seq_1163	0	0	0	0	0	0
Bacteria	Proteobacteria	Gammaproteobacteria	Legionellales	Legionellaceae	Legionella	NA	Seq_1164	0	0	0	0	0	0
Bacteria	Bacteroidota	Bacteroidia	Chitinophagales	37-13	NA	NA	Seq_1165	0	0	0	0	0	0
Bacteria	Actinobacteriota	Actinobacteria	Corynebacteriales	Corynebacteriaceae	Corynebacterium	NA	Seq_1166	0	0	0	0	0	0
Bacteria	Proteobacteria	Alphaproteobacteria	Rhizobiales	Rhizobiaceae	Aminobacter	NA	Seq_1168	0	0	0	0	0	0
Bacteria	Gemmatimonadota	Gemmatimonadetes	Gemmatimonadales	Gemmatimonadaceae	Gemmatimonas	NA	Seq_1169	0	0	0	0	0	0
Bacteria	Actinobacteriota	Thermoleophilia	Solirubrobacterales	67-14	NA	NA	Seq_1170	0	0	0	0	0	0
Bacteria	Bacteroidota	Bacteroidia	Chitinophagales	Chitinophagaceae	Edaphobaculum	NA	Seq_1171	0	0	0	0	0	0
Bacteria	Bacteroidota	Bacteroidia	Bacteroidales	Dysgonomonadaceae	NA	NA	Seq_1172	0	0	0	0	0	0
Bacteria	Proteobacteria	Alphaproteobacteria	Rhizobiales	Xanthobacteraceae	NA	NA	Seq_1173	0	0	0	0	0	0
Bacteria	Proteobacteria	Alphaproteobacteria	Rhizobiales	Beijerinckiaceae	Bosea	NA	Seq_1174	0	0	0	0	0	0
Bacteria	Actinobacteriota	Actinobacteria	Corynebacteriales	Mycobacteriaceae	Mycobacterium	septicum	Seq_1175	0	0	0	0	0	0
Bacteria	Bacteroidota	Bacteroidia	Bacteroidales	Dysgonomonadaceae	NA	NA	Seq_1176	0	19	7	0	0	1
Bacteria	Bacteroidota	Bacteroidia	Bacteroidales	Dysgonomonadaceae	NA	NA	Seq_1177	40	58	3	0	0	0
Bacteria	Acidobacteriota	Acidobacteriae	Bryobacterales	Bryobacteraceae	Bryobacter	NA	Seq_1178	0	0	0	0	0	0
Bacteria	Bacteroidota	Bacteroidia	Cytophagales	Microscillaceae	Chryseolinea	NA	Seq_1179	0	0	0	0	0	0
Bacteria	Bacteroidota	Bacteroidia	Flavobacteriales	Flavobacteriaceae	Flavobacterium	NA	Seq_1180	0	0	0	0	0	0
Bacteria	Proteobacteria	Gammaproteobacteria	Legionellales	Legionellaceae	Legionella	NA	Seq_1181	0	0	0	0	0	0
Bacteria	Proteobacteria	Gammaproteobacteria	Burkholderiales	Oxalobacteraceae	Herbaspirillum	NA	Seq_1182	0	0	0	0	0	0
Bacteria	Planctomycetota	Planctomycetes	Isosphaerales	Isosphaeraceae	Singulisphaera	NA	Seq_1183	0	0	0	0	0	0
Bacteria	Proteobacteria	Gammaproteobacteria	Burkholderiales	Burkholderiaceae	Burkholderia-Caballeronia-Paraburkholderia	NA	Seq_1184	0	0	0	0	0	0
Bacteria	Bacteroidota	Bacteroidia	Sphingobacteriales	Sphingobacteriaceae	Pedobacter	hartonius	Seq_1185	0	0	0	0	0	0
Bacteria	Bacteroidota	Bacteroidia	Flavobacteriales	Flavobacteriaceae	Flavobacterium	NA	Seq_1186	0	0	0	0	0	0
Bacteria	Proteobacteria	Alphaproteobacteria	Micavibrionales	NA	NA	NA	Seq_1187	0	0	0	0	0	0
Bacteria	Proteobacteria	Alphaproteobacteria	Caulobacterales	Caulobacteraceae	Caulobacter	NA	Seq_1188	0	0	0	0	0	0
Bacteria	Firmicutes	Bacilli	Paenibacillales	Paenibacillaceae	Paenibacillus	NA	Seq_1189	0	0	0	0	0	0
Bacteria	Actinobacteriota	Thermoleophilia	Solirubrobacterales	67-14	NA	NA	Seq_1190	0	0	0	0	0	0
Bacteria	Gemmatimonadota	Gemmatimonadetes	Gemmatimonadales	Gemmatimonadaceae	NA	NA	Seq_1191	0	0	0	0	0	0
Bacteria	Chloroflexi	Anaerolineae	Caldilineales	Caldilineaceae	NA	NA	Seq_1192	0	0	0	0	0	0
Bacteria	Proteobacteria	Alphaproteobacteria	Rhizobiales	Xanthobacteraceae	Pseudolabrys	NA	Seq_1193	0	0	0	0	0	0
Bacteria	Proteobacteria	Alphaproteobacteria	Micropepsales	Micropepsaceae	NA	NA	Seq_1194	0	0	0	0	0	0
Bacteria	Firmicutes	Clostridia	Monoglobales	Monoglobaceae	Monoglobus	NA	Seq_1195	0	0	0	0	0	0
Bacteria	Verrucomicrobiota	Verrucomicrobiae	NA	NA	NA	NA	Seq_1196	0	26	5	7	0	11
Bacteria	Firmicutes	Clostridia	NA	NA	NA	NA	Seq_1197	0	10	0	4	0	0
Bacteria	Planctomycetota	vadinHA49	NA	NA	NA	NA	Seq_1198	13	15	0	18	2	6
Bacteria	Proteobacteria	Alphaproteobacteria	Rhizobiales	Devosiaceae	Arsenicitalea	NA	Seq_1199	0	0	0	0	0	0
Bacteria	Actinobacteriota	Actinobacteria	Streptosporangiales	Thermomonosporaceae	Actinocorallia	longicatena	Seq_1200	0	0	0	0	0	0
Bacteria	Verrucomicrobiota	Verrucomicrobiae	Chthoniobacterales	Chthoniobacteraceae	Chthoniobacter	NA	Seq_1201	0	0	0	0	0	0
Bacteria	Actinobacteriota	Thermoleophilia	Solirubrobacterales	67-14	NA	NA	Seq_1202	0	0	0	0	0	0
Bacteria	Proteobacteria	Alphaproteobacteria	Sphingomonadales	Sphingomonadaceae	Sphingoaurantiacus	NA	Seq_1203	0	0	0	0	0	0
Bacteria	Proteobacteria	Alphaproteobacteria	Sphingomonadales	Sphingomonadaceae	Sphingomonas	NA	Seq_1204	0	0	0	0	0	0
Bacteria	Firmicutes	Clostridia	Lachnospirales	Lachnospiraceae	Tyzzerella	NA	Seq_1205	0	0	0	0	0	0
Bacteria	Verrucomicrobiota	Verrucomicrobiae	Opitutales	Opitutaceae	NA	NA	Seq_1206	0	0	0	0	0	0
Bacteria	Synergistota	Synergistia	Synergistales	Synergistaceae	Candidatus_Tammella	NA	Seq_1207	3	8	0	2	0	1
Bacteria	Actinobacteriota	Actinobacteria	Corynebacteriales	Mycobacteriaceae	Mycobacterium	NA	Seq_1208	0	0	0	0	0	0
Bacteria	Actinobacteriota	Thermoleophilia	Solirubrobacterales	67-14	NA	NA	Seq_1209	0	0	0	0	0	0
Bacteria	Bacteroidota	Bacteroidia	Flavobacteriales	Flavobacteriaceae	Flavobacterium	banpakuense	Seq_1210	0	0	0	0	0	0
Bacteria	Proteobacteria	Alphaproteobacteria	Caulobacterales	Caulobacteraceae	NA	NA	Seq_1211	0	0	0	0	0	0
Bacteria	Proteobacteria	Alphaproteobacteria	Acetobacterales	Acetobacteraceae	NA	NA	Seq_1212	0	0	0	0	0	0
Bacteria	Bacteroidota	Bacteroidia	Chitinophagales	Chitinophagaceae	NA	NA	Seq_1213	0	0	0	0	0	0
Bacteria	Proteobacteria	Alphaproteobacteria	Reyranellales	Reyranellaceae	Reyranella	NA	Seq_1214	0	0	0	0	0	0
Bacteria	Bacteroidota	Bacteroidia	Cytophagales	Cytophagaceae	Cytophaga	NA	Seq_1215	0	0	0	0	0	0
Bacteria	Proteobacteria	Gammaproteobacteria	Steroidobacterales	Steroidobacteraceae	Steroidobacter	NA	Seq_1216	0	0	0	0	0	0
Bacteria	Bacteroidota	Bacteroidia	Flavobacteriales	Crocinitomicaceae	Fluviicola	NA	Seq_1217	0	0	0	0	0	0
Bacteria	Planctomycetota	Planctomycetes	Pirellulales	Pirellulaceae	NA	NA	Seq_1218	5	0	0	54	2	0
Bacteria	Bacteroidota	Bacteroidia	Bacteroidales	Rikenellaceae	Mucinivorans	NA	Seq_1219	0	13	2	0	0	0
Bacteria	Bacteroidota	Bacteroidia	Bacteroidales	Rikenellaceae	Alistipes	NA	Seq_1220	88	30	0	0	0	0
Bacteria	Bacteroidota	Bacteroidia	Sphingobacteriales	Sphingobacteriaceae	Pedobacter	NA	Seq_1221	0	0	0	0	0	0
Bacteria	Proteobacteria	Alphaproteobacteria	Rhodospirillales	NA	NA	NA	Seq_1222	0	0	0	0	0	0
Bacteria	Proteobacteria	Alphaproteobacteria	Micropepsales	Micropepsaceae	NA	NA	Seq_1223	0	0	0	0	0	0
Bacteria	Myxococcota	Myxococcia	Myxococcales	Anaeromyxobacteraceae	Anaeromyxobacter	NA	Seq_1224	11	8	0	7	0	0
Bacteria	Planctomycetota	Planctomycetes	Pirellulales	Pirellulaceae	Termite_planctomycete_cluster	NA	Seq_1225	0	3	0	0	0	7
Bacteria	Proteobacteria	Alphaproteobacteria	Micropepsales	Micropepsaceae	NA	NA	Seq_1226	0	0	0	0	0	0
Bacteria	Proteobacteria	Alphaproteobacteria	Sphingomonadales	Sphingomonadaceae	Altererythrobacter	NA	Seq_1227	0	0	0	0	0	0
Bacteria	Proteobacteria	Gammaproteobacteria	R7C24	NA	NA	NA	Seq_1228	0	0	0	0	0	0
Bacteria	Proteobacteria	Gammaproteobacteria	Enterobacterales	Budviciaceae	Budvicia	NA	Seq_1229	0	0	0	0	0	0
Bacteria	Actinobacteriota	Actinobacteria	Frankiales	Acidothermaceae	Acidothermus	NA	Seq_1230	0	0	0	0	0	0
Bacteria	Acidobacteriota	Acidobacteriae	Acidobacteriales	Acidobacteriaceae_(Subgroup_1)	Edaphobacter	NA	Seq_1231	0	0	0	0	0	0
Bacteria	Proteobacteria	Alphaproteobacteria	Rhizobiales	Xanthobacteraceae	NA	NA	Seq_1232	0	0	0	0	0	0
Bacteria	Proteobacteria	Alphaproteobacteria	Rhizobiales	Rhizobiaceae	NA	NA	Seq_1233	0	0	0	0	0	0
Bacteria	Proteobacteria	Alphaproteobacteria	Dongiales	Dongiaceae	Dongia	soli	Seq_1234	0	0	0	0	0	0
Bacteria	Desulfobacterota	Desulfovibrionia	Desulfovibrionales	Desulfovibrionaceae	Desulfovibrio	NA	Seq_1235	0	0	1	44	0	7
Bacteria	Actinobacteriota	Actinobacteria	Micrococcales	Demequinaceae	Lysinimicrobium	NA	Seq_1236	0	0	0	0	0	0
Bacteria	Bacteroidota	Bacteroidia	Chitinophagales	Chitinophagaceae	Edaphobaculum	NA	Seq_1237	0	0	0	0	0	0
Bacteria	Bacteroidota	Bacteroidia	Chitinophagales	Chitinophagaceae	Flavitalea	gansuensis	Seq_1238	0	0	0	0	0	0
Bacteria	Proteobacteria	Gammaproteobacteria	Xanthomonadales	Rhodanobacteraceae	Luteibacter	NA	Seq_1239	0	0	0	0	0	0
Bacteria	Proteobacteria	Gammaproteobacteria	Pseudomonadales	Moraxellaceae	NA	NA	Seq_1240	0	0	0	0	0	0
Bacteria	Actinobacteriota	Acidimicrobiia	Microtrichales	NA	NA	NA	Seq_1241	0	0	0	0	0	0
Bacteria	Proteobacteria	Alphaproteobacteria	Sphingomonadales	Sphingomonadaceae	Novosphingobium	NA	Seq_1242	0	0	0	0	0	0
Bacteria	Actinobacteriota	Coriobacteriia	NA	NA	NA	NA	Seq_1243	0	0	9	0	0	1
Bacteria	Proteobacteria	Gammaproteobacteria	Burkholderiales	SC-I-84	NA	NA	Seq_1244	0	0	0	0	0	0
Bacteria	Abditibacteriota	Abditibacteria	Abditibacteriales	Abditibacteriaceae	Abditibacterium	NA	Seq_1245	0	0	0	0	0	0
Bacteria	Actinobacteriota	Actinobacteria	Micrococcales	Dermacoccaceae	Flexivirga	alba	Seq_1246	0	0	0	0	0	0
Bacteria	Bacteroidota	Bacteroidia	Flavobacteriales	Weeksellaceae	Chryseobacterium	NA	Seq_1247	0	0	0	0	0	0
Bacteria	Bacteroidota	Bacteroidia	Flavobacteriales	Flavobacteriaceae	Flavobacterium	NA	Seq_1248	0	0	0	0	0	0
Bacteria	Actinobacteriota	Actinobacteria	Micrococcales	Micrococcaceae	NA	NA	Seq_1249	0	0	0	0	108	0
Bacteria	Firmicutes	Clostridia	Oscillospirales	NA	NA	NA	Seq_1250	0	21	2	28	0	1
Bacteria	Proteobacteria	Alphaproteobacteria	Rhizobiales	Rhizobiaceae	Allorhizobium-Neorhizobium-Pararhizobium-Rhizobium	NA	Seq_1251	0	0	0	0	0	0
Bacteria	Deferribacterota	Deferribacteres	Deferribacterales	Deferribacteraceae	Mucispirillum	NA	Seq_1252	12	22	20	0	0	0
Bacteria	Proteobacteria	Gammaproteobacteria	Burkholderiales	Methylophilaceae	NA	NA	Seq_1253	0	0	0	0	0	0
Bacteria	Proteobacteria	Gammaproteobacteria	Diplorickettsiales	Diplorickettsiaceae	NA	NA	Seq_1254	0	0	0	0	0	0
Bacteria	Proteobacteria	Alphaproteobacteria	Parvibaculales	Parvibaculaceae	Parvibaculum	NA	Seq_1255	0	0	0	0	0	0
Bacteria	Proteobacteria	Alphaproteobacteria	Rhizobiales	Xanthobacteraceae	Bradyrhizobium	NA	Seq_1256	0	0	0	0	0	0
Bacteria	Elusimicrobiota	Endomicrobia	Endomicrobiales	Endomicrobiaceae	Endomicrobium	NA	Seq_1257	5	15	2	1	0	0
Bacteria	Firmicutes	Clostridia	Christensenellales	Christensenellaceae	Christensenellaceae_R-7_group	NA	Seq_1258	0	4	9	4	0	0
Bacteria	Bacteroidota	Bacteroidia	Bacteroidales	Paludibacteraceae	NA	NA	Seq_1259	0	72	5	0	0	0
Bacteria	Verrucomicrobiota	Lentisphaeria	Victivallales	Victivallaceae	NA	NA	Seq_1260	1	0	0	1	4	10
Bacteria	Bacteroidota	Bacteroidia	Bacteroidales	Rikenellaceae	NA	NA	Seq_1261	0	0	0	0	16	0
Bacteria	Proteobacteria	Gammaproteobacteria	Burkholderiales	Oxalobacteraceae	Herbaspirillum	rhizosphaerae	Seq_1262	0	0	0	0	0	0
Bacteria	Proteobacteria	Gammaproteobacteria	Xanthomonadales	Xanthomonadaceae	Pseudoxanthomonas	NA	Seq_1263	0	0	0	0	0	0
Bacteria	Verrucomicrobiota	Verrucomicrobiae	Pedosphaerales	Pedosphaeraceae	NA	NA	Seq_1264	0	0	0	0	0	0
Bacteria	Firmicutes	NA	NA	NA	NA	NA	Seq_1265	30	15	28	0	0	0
Bacteria	Actinobacteriota	Actinobacteria	Propionibacteriales	Nocardioidaceae	Marmoricola	NA	Seq_1266	0	0	0	0	0	0
Bacteria	Proteobacteria	Alphaproteobacteria	Rhizobiales	Beijerinckiaceae	Microvirga	NA	Seq_1267	0	0	0	0	0	0
Bacteria	Actinobacteriota	Acidimicrobiia	Microtrichales	Ilumatobacteraceae	Ilumatobacter	NA	Seq_1268	0	0	0	0	0	0
Bacteria	Myxococcota	Polyangia	Polyangiales	Sandaracinaceae	NA	NA	Seq_1269	0	0	0	0	0	0
Bacteria	Acidobacteriota	Acidobacteriae	Acidobacteriales	Acidobacteriaceae_(Subgroup_1)	Granulicella	NA	Seq_1270	0	0	0	0	0	0
Bacteria	Firmicutes	Bacilli	Erysipelotrichales	Erysipelatoclostridiaceae	NA	NA	Seq_1271	10	0	0	0	0	0
Bacteria	Firmicutes	Clostridia	Oscillospirales	Ruminococcaceae	Pygmaiobacter	NA	Seq_1272	0	0	19	0	0	0
Bacteria	Bacteroidota	Bacteroidia	Bacteroidales	Dysgonomonadaceae	NA	NA	Seq_1273	0	0	88	0	0	0
Bacteria	Bacteroidota	Bacteroidia	Chitinophagales	Chitinophagaceae	Ferruginibacter	NA	Seq_1274	0	0	0	0	0	0
Bacteria	Proteobacteria	Alphaproteobacteria	Rhizobiales	Rhizobiaceae	Phyllobacterium	myrsinacearum	Seq_1275	0	0	0	0	0	92
Bacteria	Desulfobacterota	Desulfovibrionia	Desulfovibrionales	Desulfovibrionaceae	Desulfovibrio	NA	Seq_1276	0	0	1	0	0	0
Bacteria	Proteobacteria	Alphaproteobacteria	Reyranellales	Reyranellaceae	Reyranella	NA	Seq_1277	0	0	0	0	0	0
Bacteria	Proteobacteria	Gammaproteobacteria	Burkholderiales	TRA3-20	NA	NA	Seq_1278	0	0	0	0	0	0
Bacteria	Bacteroidota	Bacteroidia	Chitinophagales	Chitinophagaceae	Edaphobaculum	NA	Seq_1279	0	0	0	0	0	0
Bacteria	Firmicutes	Bacilli	Erysipelotrichales	NA	NA	NA	Seq_1280	49	0	2	2	5	0
Bacteria	Proteobacteria	Alphaproteobacteria	Rhizobiales	Xanthobacteraceae	Ancylobacter	dichloromethanicus	Seq_1281	0	0	0	0	0	17
Bacteria	Bacteroidota	Bacteroidia	Bacteroidales	Rikenellaceae	Alistipes	NA	Seq_1282	9	0	6	0	0	0
Bacteria	Proteobacteria	Alphaproteobacteria	Rhizobiales	Rhizobiaceae	Pseudochrobactrum	NA	Seq_1283	0	0	0	0	1	0
Bacteria	Acidobacteriota	Vicinamibacteria	Vicinamibacterales	NA	NA	NA	Seq_1284	0	0	0	0	0	0
Bacteria	Abditibacteriota	Abditibacteria	Abditibacteriales	Abditibacteriaceae	Abditibacterium	NA	Seq_1285	0	0	0	0	0	0
Bacteria	Acidobacteriota	Vicinamibacteria	Vicinamibacterales	NA	NA	NA	Seq_1286	0	0	0	0	0	0
Bacteria	Proteobacteria	Alphaproteobacteria	Acetobacterales	Acetobacteraceae	Acidisoma	NA	Seq_1287	0	0	0	0	0	0
Bacteria	Proteobacteria	Gammaproteobacteria	Burkholderiales	Alcaligenaceae	NA	NA	Seq_1288	0	0	0	0	0	0
Bacteria	Firmicutes	Bacilli	Paenibacillales	Paenibacillaceae	Cohnella	NA	Seq_1289	0	0	0	0	0	0
Bacteria	Proteobacteria	Alphaproteobacteria	Rhizobiales	D05-2	NA	NA	Seq_1290	0	0	0	0	0	0
Bacteria	Bacteroidota	Bacteroidia	Chitinophagales	Chitinophagaceae	Edaphobaculum	NA	Seq_1291	0	0	0	0	0	0
Bacteria	Actinobacteriota	Actinobacteria	Propionibacteriales	Nocardioidaceae	Nocardioides	NA	Seq_1292	0	0	0	0	0	0
Bacteria	Bacteroidota	Bacteroidia	Cytophagales	Spirosomaceae	Dyadobacter	NA	Seq_1293	0	0	0	0	0	0
Bacteria	Proteobacteria	Alphaproteobacteria	Rhodospirillales	Magnetospirillaceae	Phaeospirillum	NA	Seq_1294	0	0	0	0	0	0
Bacteria	Desulfobacterota	Desulfovibrionia	Desulfovibrionales	Desulfovibrionaceae	Desulfovibrio	NA	Seq_1295	0	0	0	23	8	0
Bacteria	Proteobacteria	Alphaproteobacteria	Reyranellales	Reyranellaceae	Reyranella	aquatilis	Seq_1296	0	0	0	0	0	0
Bacteria	Verrucomicrobiota	Verrucomicrobiae	Opitutales	Puniceicoccaceae	Cerasicoccus	NA	Seq_1297	0	0	0	0	0	0
Bacteria	Bacteroidota	Bacteroidia	Chitinophagales	Chitinophagaceae	Taibaiella	NA	Seq_1298	0	0	0	0	0	0
Bacteria	Acidobacteriota	Vicinamibacteria	Vicinamibacterales	NA	NA	NA	Seq_1299	0	0	0	0	0	0
Archaea	Crenarchaeota	Nitrososphaeria	Nitrososphaerales	Nitrososphaeraceae	NA	NA	Seq_1300	0	0	0	0	0	0
Bacteria	Actinobacteriota	Actinobacteria	Corynebacteriales	Nocardiaceae	Nocardia	NA	Seq_1301	0	0	0	0	0	0
Bacteria	Actinobacteriota	Actinobacteria	Pseudonocardiales	Pseudonocardiaceae	Pseudonocardia	NA	Seq_1302	0	0	0	0	0	0
Bacteria	Bacteroidota	Bacteroidia	Chitinophagales	Chitinophagaceae	Edaphobaculum	NA	Seq_1303	0	0	0	0	0	0
Bacteria	Bacteroidota	Bacteroidia	Bacteroidales	Rikenellaceae	Alistipes	NA	Seq_1304	6	0	3	0	0	0
Bacteria	Desulfobacterota	Desulfovibrionia	Desulfovibrionales	Desulfovibrionaceae	Desulfovibrio	NA	Seq_1305	1	0	0	0	4	7
Bacteria	Bacteroidota	Bacteroidia	Flavobacteriales	Flavobacteriaceae	Flavobacterium	NA	Seq_1306	0	0	0	0	0	0
Bacteria	Proteobacteria	Gammaproteobacteria	Xanthomonadales	Rhodanobacteraceae	Rhodanobacter	NA	Seq_1307	0	0	0	0	0	0
Bacteria	Proteobacteria	Gammaproteobacteria	Burkholderiales	Comamonadaceae	NA	NA	Seq_1308	0	0	0	0	0	0
Bacteria	Proteobacteria	Alphaproteobacteria	Caulobacterales	Hyphomonadaceae	Hirschia	NA	Seq_1309	0	0	0	0	0	0
Bacteria	Verrucomicrobiota	Verrucomicrobiae	Pedosphaerales	Pedosphaeraceae	Ellin516	NA	Seq_1310	0	0	0	0	0	0
Bacteria	Proteobacteria	Alphaproteobacteria	Rhizobiales	Beijerinckiaceae	Chelatococcus	NA	Seq_1311	0	0	0	0	0	0
Bacteria	Proteobacteria	Alphaproteobacteria	NA	NA	NA	NA	Seq_1312	68	0	0	0	2	0
Bacteria	Proteobacteria	Alphaproteobacteria	Rhizobiales	Devosiaceae	Devosia	NA	Seq_1313	0	0	0	0	0	0
Bacteria	Proteobacteria	Alphaproteobacteria	Rhodobacterales	Rhodobacteraceae	Amaricoccus	NA	Seq_1314	0	0	0	0	0	0
Bacteria	Rs-K70_termite_group	NA	NA	NA	NA	NA	Seq_1315	0	0	0	0	0	32
Bacteria	Planctomycetota	Planctomycetes	Isosphaerales	Isosphaeraceae	Paludisphaera	NA	Seq_1316	0	0	0	0	0	0
Bacteria	Fusobacteriota	Fusobacteriia	Fusobacteriales	Leptotrichiaceae	Sebaldella	NA	Seq_1317	27	9	1	0	0	0
Bacteria	Proteobacteria	Alphaproteobacteria	Rhodospirillales	NA	NA	NA	Seq_1318	18	9	0	0	0	0
Bacteria	Proteobacteria	Alphaproteobacteria	Rhodospirillales	NA	NA	NA	Seq_1319	17	28	0	0	0	0
Bacteria	Bacteroidota	Bacteroidia	Bacteroidales	Rikenellaceae	Alistipes	NA	Seq_1320	8	6	26	0	0	0
Bacteria	Proteobacteria	Gammaproteobacteria	Burkholderiales	Comamonadaceae	Ramlibacter	NA	Seq_1321	0	0	0	0	0	0
Bacteria	Bacteroidota	Bacteroidia	Chitinophagales	Chitinophagaceae	Edaphobaculum	NA	Seq_1322	0	0	0	0	0	0
Bacteria	Verrucomicrobiota	Verrucomicrobiae	Verrucomicrobiales	Rubritaleaceae	Luteolibacter	NA	Seq_1323	0	0	0	0	0	24
Bacteria	Proteobacteria	Alphaproteobacteria	Rhizobiales	Devosiaceae	Devosia	NA	Seq_1324	0	0	0	0	0	0
Bacteria	Proteobacteria	Gammaproteobacteria	Burkholderiales	Comamonadaceae	Pseudorhodoferax	NA	Seq_1325	0	0	0	0	0	0
Bacteria	NA	NA	NA	NA	NA	NA	Seq_1326	0	0	0	0	0	0
Bacteria	Bacteroidota	Bacteroidia	Bacteroidales	Rikenellaceae	Alistipes	NA	Seq_1327	31	12	13	0	0	3
Bacteria	Bacteroidota	Bacteroidia	Bacteroidales	Paludibacteraceae	Paludibacter	NA	Seq_1328	0	2	74	0	0	0
Bacteria	Proteobacteria	Alphaproteobacteria	Dongiales	Dongiaceae	Dongia	NA	Seq_1329	0	0	0	0	0	0
Bacteria	Bacteroidota	Bacteroidia	Chitinophagales	Chitinophagaceae	Ferruginibacter	NA	Seq_1330	0	0	0	0	0	0
Bacteria	Bacteroidota	Bacteroidia	Chitinophagales	Chitinophagaceae	Parafilimonas	NA	Seq_1331	0	0	0	0	0	0
Bacteria	Firmicutes	Clostridia	Peptostreptococcales-Tissierellales	Anaerovoracaceae	Anaerovorax	NA	Seq_1332	0	0	0	0	0	0
Bacteria	Bacteroidota	Bacteroidia	Chitinophagales	Chitinophagaceae	Taibaiella	NA	Seq_1333	0	0	0	0	0	0
Bacteria	Verrucomicrobiota	Verrucomicrobiae	Methylacidiphilales	Methylacidiphilaceae	NA	NA	Seq_1334	0	0	0	0	0	0
Bacteria	Proteobacteria	Alphaproteobacteria	Rhizobiales	Beijerinckiaceae	Bosea	thiooxidans	Seq_1335	0	0	0	0	0	0
Bacteria	Firmicutes	Bacilli	Erysipelotrichales	Erysipelotrichaceae	NA	NA	Seq_1336	0	0	0	0	2	0
Bacteria	Bacteroidota	Bacteroidia	Chitinophagales	Chitinophagaceae	Edaphobaculum	NA	Seq_1337	0	0	0	0	0	0
Bacteria	Bacteroidota	Bacteroidia	Cytophagales	Cytophagaceae	Cytophaga	NA	Seq_1338	0	0	0	0	0	0
Bacteria	Proteobacteria	Alphaproteobacteria	Caulobacterales	Caulobacteraceae	Brevundimonas	NA	Seq_1339	0	0	0	0	0	0
Bacteria	Bacteroidota	Bacteroidia	Chitinophagales	Chitinophagaceae	Puia	NA	Seq_1340	0	0	0	0	0	0
Bacteria	Planctomycetota	Planctomycetes	Planctomycetales	Rubinisphaeraceae	Planctomicrobium	NA	Seq_1341	0	0	0	0	0	0
Bacteria	Bacteroidota	Bacteroidia	Bacteroidales	Rikenellaceae	Alistipes	NA	Seq_1342	7	6	0	0	0	0
Bacteria	Proteobacteria	Alphaproteobacteria	Sphingomonadales	Sphingomonadaceae	Sphingomonas	NA	Seq_1343	0	0	0	0	0	0
Bacteria	Actinobacteriota	Thermoleophilia	Solirubrobacterales	67-14	NA	NA	Seq_1344	0	0	0	0	0	0
Bacteria	Bacteroidota	Bacteroidia	Sphingobacteriales	Sphingobacteriaceae	Pedobacter	NA	Seq_1345	0	0	0	0	0	0
Bacteria	Proteobacteria	Alphaproteobacteria	Elsterales	Elsteraceae	Aliidongia	NA	Seq_1346	0	0	0	0	0	0
Bacteria	Bacteroidota	Bacteroidia	Bacteroidales	NA	NA	NA	Seq_1347	0	68	5	0	0	0
Bacteria	Bacteroidota	Bacteroidia	Bacteroidales	NA	NA	NA	Seq_1348	0	0	5	29	4	7
Bacteria	Bacteroidota	Bacteroidia	Cytophagales	Spirosomaceae	Dyadobacter	hamtensis	Seq_1349	0	0	0	0	0	0
Bacteria	Firmicutes	Clostridia	Lachnospirales	Lachnospiraceae	Lachnoclostridium	NA	Seq_1350	0	0	0	0	0	0
Bacteria	Bacteroidota	Bacteroidia	Chitinophagales	Chitinophagaceae	Taibaiella	NA	Seq_1351	0	0	0	0	0	0
Bacteria	Proteobacteria	Alphaproteobacteria	Rhizobiales	Xanthobacteraceae	NA	NA	Seq_1352	0	0	0	0	0	0
Bacteria	Bacteroidota	Bacteroidia	Sphingobacteriales	Sphingobacteriaceae	Pedobacter	NA	Seq_1353	0	0	0	0	0	5
Bacteria	Actinobacteriota	Actinobacteria	Frankiales	Acidothermaceae	Acidothermus	NA	Seq_1354	0	0	0	0	0	0
Bacteria	Proteobacteria	Alphaproteobacteria	Rhizobiales	Beijerinckiaceae	Bosea	NA	Seq_1355	0	0	0	0	0	0
Bacteria	Proteobacteria	Alphaproteobacteria	Rhizobiales	Xanthobacteraceae	Rhodopseudomonas	NA	Seq_1356	0	0	0	0	0	0
Bacteria	Verrucomicrobiota	Lentisphaeria	Victivallales	Victivallaceae	NA	NA	Seq_1357	27	46	0	0	0	0
Bacteria	Proteobacteria	Gammaproteobacteria	Burkholderiales	Alcaligenaceae	NA	NA	Seq_1358	0	0	0	0	0	0
Bacteria	Desulfobacterota	Desulfovibrionia	Desulfovibrionales	Desulfovibrionaceae	Desulfovibrio	NA	Seq_1359	0	0	0	44	0	0
Bacteria	Proteobacteria	Gammaproteobacteria	Burkholderiales	NA	NA	NA	Seq_1360	0	0	0	0	0	0
Bacteria	Chloroflexi	Chloroflexia	Thermomicrobiales	JG30-KF-CM45	NA	NA	Seq_1361	0	0	0	0	0	0
Bacteria	Gemmatimonadota	Gemmatimonadetes	Gemmatimonadales	Gemmatimonadaceae	Gemmatimonas	NA	Seq_1362	0	0	0	0	0	0
Bacteria	Actinobacteriota	Actinobacteria	Corynebacteriales	Nocardiaceae	Nocardia	jejuensis	Seq_1363	0	0	0	0	0	0
Bacteria	Proteobacteria	Alphaproteobacteria	Azospirillales	Inquilinaceae	Inquilinus	NA	Seq_1364	0	0	0	0	1	101
Bacteria	Firmicutes	Clostridia	Christensenellales	Christensenellaceae	Christensenellaceae_R-7_group	NA	Seq_1365	0	0	0	0	0	0
Bacteria	Proteobacteria	Alphaproteobacteria	Rhodospirillales	NA	NA	NA	Seq_1366	0	0	0	0	0	0
Bacteria	Actinobacteriota	Actinobacteria	Micrococcales	Microbacteriaceae	NA	NA	Seq_1367	0	0	0	0	0	0
Bacteria	Actinobacteriota	Actinobacteria	Pseudonocardiales	Pseudonocardiaceae	Pseudonocardia	NA	Seq_1368	0	0	0	0	0	0
Bacteria	Actinobacteriota	Actinobacteria	Corynebacteriales	Mycobacteriaceae	Mycobacterium	NA	Seq_1369	0	0	0	0	0	0
Bacteria	Proteobacteria	Gammaproteobacteria	Pseudomonadales	Moraxellaceae	NA	NA	Seq_1370	0	0	0	0	0	0
Bacteria	Proteobacteria	Alphaproteobacteria	Rickettsiales	SM2D12	NA	NA	Seq_1371	0	0	0	0	0	0
Bacteria	Planctomycetota	Planctomycetes	Pirellulales	Pirellulaceae	Pirellula	NA	Seq_1372	0	0	0	0	0	0
Bacteria	Firmicutes	Clostridia	Lachnospirales	Lachnospiraceae	NA	NA	Seq_1373	0	0	3	17	6	2
Bacteria	Proteobacteria	Gammaproteobacteria	Burkholderiales	Oxalobacteraceae	Undibacterium	NA	Seq_1374	0	0	0	0	0	0
Bacteria	Bacteroidota	Bacteroidia	Cytophagales	Spirosomaceae	Dyadobacter	NA	Seq_1375	0	0	0	0	0	0
Bacteria	Proteobacteria	Gammaproteobacteria	Salinisphaerales	Solimonadaceae	Alkanibacter	NA	Seq_1377	0	0	0	0	0	0
Bacteria	Proteobacteria	Gammaproteobacteria	Xanthomonadales	Rhodanobacteraceae	Chujaibacter	NA	Seq_1378	0	0	0	0	0	0
Bacteria	Proteobacteria	Gammaproteobacteria	Diplorickettsiales	Diplorickettsiaceae	Aquicella	NA	Seq_1379	0	0	0	0	0	0
Bacteria	Proteobacteria	Gammaproteobacteria	Burkholderiales	Comamonadaceae	NA	NA	Seq_1380	0	0	0	0	0	0
Bacteria	Firmicutes	Clostridia	Oscillospirales	Ruminococcaceae	NA	NA	Seq_1381	0	3	82	0	0	0
Bacteria	Proteobacteria	Gammaproteobacteria	Legionellales	Legionellaceae	Legionella	NA	Seq_1382	0	0	0	0	0	0
Bacteria	Proteobacteria	Alphaproteobacteria	NA	NA	NA	NA	Seq_1383	0	0	0	0	0	0
Bacteria	Proteobacteria	Gammaproteobacteria	Legionellales	Legionellaceae	Legionella	NA	Seq_1384	0	0	0	0	0	0
Bacteria	Bacteroidota	Bacteroidia	Flavobacteriales	Flavobacteriaceae	Flavobacterium	NA	Seq_1385	0	0	0	0	0	0
Bacteria	Myxococcota	Polyangia	Polyangiales	BIrii41	NA	NA	Seq_1386	0	0	0	0	0	0
Bacteria	Proteobacteria	Alphaproteobacteria	Sphingomonadales	Sphingomonadaceae	NA	NA	Seq_1387	0	0	0	0	0	6
Bacteria	Bacteroidota	Bacteroidia	Cytophagales	Spirosomaceae	Dyadobacter	NA	Seq_1388	0	0	0	0	0	0
Bacteria	Verrucomicrobiota	Verrucomicrobiae	Opitutales	Puniceicoccaceae	Cerasicoccus	NA	Seq_1389	0	0	0	0	0	0
Bacteria	Proteobacteria	Alphaproteobacteria	Rhizobiales	Xanthobacteraceae	Bradyrhizobium	NA	Seq_1390	0	0	0	0	0	0
Bacteria	Bacteroidota	Bacteroidia	Sphingobacteriales	Sphingobacteriaceae	Pedobacter	NA	Seq_1391	0	0	0	0	0	0
Bacteria	Dependentiae	Babeliae	Babeliales	UBA12409	NA	NA	Seq_1392	0	0	0	0	4	9
Bacteria	Proteobacteria	Gammaproteobacteria	Burkholderiales	Burkholderiaceae	Ralstonia	NA	Seq_1393	0	2	0	0	0	0
Bacteria	Proteobacteria	Alphaproteobacteria	Acetobacterales	Acetobacteraceae	NA	NA	Seq_1394	0	0	0	0	0	0
Bacteria	Actinobacteriota	Actinobacteria	Frankiales	Acidothermaceae	Acidothermus	NA	Seq_1395	0	0	0	0	0	0
Bacteria	Proteobacteria	Gammaproteobacteria	Burkholderiales	Alcaligenaceae	NA	NA	Seq_1396	0	0	0	0	0	0
Bacteria	Actinobacteriota	Actinobacteria	Pseudonocardiales	Pseudonocardiaceae	NA	NA	Seq_1397	0	0	0	0	0	0
Bacteria	Firmicutes	Clostridia	Oscillospirales	NA	NA	NA	Seq_1398	3	13	1	1	3	0
Bacteria	Proteobacteria	Gammaproteobacteria	Oceanospirillales	Pseudohongiellaceae	BIyi10	NA	Seq_1399	0	0	0	0	0	0
Bacteria	Proteobacteria	Gammaproteobacteria	Cellvibrionales	Cellvibrionaceae	Cellvibrio	NA	Seq_1400	0	0	0	0	0	0
Bacteria	Actinobacteriota	Thermoleophilia	Gaiellales	NA	NA	NA	Seq_1401	0	0	0	0	0	0
Bacteria	Proteobacteria	Alphaproteobacteria	Sphingomonadales	Sphingomonadaceae	Sphingomonas	NA	Seq_1402	0	0	0	0	0	0
Bacteria	Bacteroidota	Bacteroidia	Sphingobacteriales	NS11-12_marine_group	NA	NA	Seq_1403	0	0	0	0	0	0
Bacteria	Proteobacteria	Gammaproteobacteria	Burkholderiales	Alcaligenaceae	NA	NA	Seq_1405	0	0	0	0	0	0
Bacteria	Proteobacteria	Gammaproteobacteria	Xanthomonadales	Rhodanobacteraceae	Dyella	NA	Seq_1406	0	0	0	0	0	0
Bacteria	Proteobacteria	Gammaproteobacteria	Enterobacterales	Erwiniaceae	Erwinia	NA	Seq_1407	0	0	0	0	0	0
Bacteria	Planctomycetota	vadinHA49	NA	NA	NA	NA	Seq_1408	8	3	0	15	0	4
Bacteria	Planctomycetota	Planctomycetes	Pirellulales	Pirellulaceae	Termite_planctomycete_cluster	NA	Seq_1409	0	5	2	0	0	0
Bacteria	Proteobacteria	Alphaproteobacteria	Rhizobiales	Xanthobacteraceae	NA	NA	Seq_1410	0	0	0	0	0	0
Bacteria	Proteobacteria	Gammaproteobacteria	Burkholderiales	Comamonadaceae	NA	NA	Seq_1411	0	0	0	0	0	0
Bacteria	Proteobacteria	Gammaproteobacteria	Cellvibrionales	Cellvibrionaceae	Cellvibrio	NA	Seq_1412	0	0	0	0	0	0
Bacteria	Proteobacteria	Alphaproteobacteria	Caulobacterales	Caulobacteraceae	Caulobacter	NA	Seq_1413	0	0	0	0	0	0
Bacteria	Verrucomicrobiota	Verrucomicrobiae	Pedosphaerales	Pedosphaeraceae	NA	NA	Seq_1414	0	0	0	0	0	0
Bacteria	Actinobacteriota	Actinobacteria	Frankiales	Acidothermaceae	Acidothermus	NA	Seq_1415	0	0	0	0	0	0
Bacteria	Proteobacteria	Alphaproteobacteria	Rhizobiales	Xanthobacteraceae	Pseudolabrys	NA	Seq_1416	0	0	0	0	0	0
Bacteria	Proteobacteria	Gammaproteobacteria	Pseudomonadales	Moraxellaceae	NA	NA	Seq_1417	0	0	0	0	0	0
Bacteria	Bacteroidota	Bacteroidia	Bacteroidales	Rikenellaceae	Alistipes	NA	Seq_1418	64	0	0	0	2	0
Bacteria	Proteobacteria	Alphaproteobacteria	Sphingomonadales	Sphingomonadaceae	Novosphingobium	NA	Seq_1419	0	0	0	0	0	0
Bacteria	NA	NA	NA	NA	NA	NA	Seq_1420	0	0	0	0	0	0
Bacteria	Proteobacteria	Alphaproteobacteria	Rhizobiales	Devosiaceae	Devosia	NA	Seq_1421	0	0	0	0	0	0
Bacteria	Planctomycetota	Planctomycetes	Pirellulales	Pirellulaceae	Pir4_lineage	NA	Seq_1422	0	0	0	0	0	0
Bacteria	Proteobacteria	Alphaproteobacteria	Reyranellales	Reyranellaceae	Reyranella	NA	Seq_1423	0	0	0	0	0	0
Bacteria	Firmicutes	NA	NA	NA	NA	NA	Seq_1424	0	1	1	6	0	0
Bacteria	Firmicutes	Bacilli	Acholeplasmatales	Acholeplasmataceae	Anaeroplasma	NA	Seq_1425	0	0	0	0	0	0
Bacteria	Desulfobacterota	Desulfovibrionia	Desulfovibrionales	Desulfovibrionaceae	Desulfovibrio	NA	Seq_1426	0	0	0	36	3	3
Bacteria	Bacteroidota	Bacteroidia	Sphingobacteriales	Sphingobacteriaceae	NA	NA	Seq_1427	0	0	0	0	0	0
Bacteria	Actinobacteriota	Actinobacteria	Pseudonocardiales	Pseudonocardiaceae	Pseudonocardia	NA	Seq_1428	0	0	0	0	0	0
Bacteria	Actinobacteriota	Thermoleophilia	Solirubrobacterales	67-14	NA	NA	Seq_1429	0	0	0	0	0	0
Bacteria	Bacteroidota	Bacteroidia	Chitinophagales	Chitinophagaceae	Aurantisolimonas	NA	Seq_1430	0	0	0	0	0	0
Bacteria	Verrucomicrobiota	Verrucomicrobiae	Opitutales	Opitutaceae	Diplosphaera	NA	Seq_1431	3	32	0	0	0	0
Bacteria	Firmicutes	Clostridia	Oscillospirales	NA	NA	NA	Seq_1432	0	0	0	0	0	0
Bacteria	Bacteroidota	Bacteroidia	Bacteroidales	Dysgonomonadaceae	NA	NA	Seq_1433	6	20	2	0	0	0
Bacteria	Proteobacteria	Alphaproteobacteria	Micropepsales	Micropepsaceae	Micropepsis	NA	Seq_1434	0	0	0	0	0	0
Bacteria	Bacteroidota	Bacteroidia	Cytophagales	Microscillaceae	NA	NA	Seq_1435	0	0	0	0	0	0
Bacteria	Proteobacteria	Gammaproteobacteria	Burkholderiales	Burkholderiaceae	Burkholderia-Caballeronia-Paraburkholderia	NA	Seq_1436	0	0	0	0	0	0
Bacteria	Actinobacteriota	Thermoleophilia	Solirubrobacterales	67-14	NA	NA	Seq_1437	0	0	0	0	0	0
Bacteria	Actinobacteriota	Actinobacteria	Pseudonocardiales	Pseudonocardiaceae	Actinomycetospora	NA	Seq_1438	0	0	0	0	0	0
Bacteria	Proteobacteria	Gammaproteobacteria	Burkholderiales	Nitrosomonadaceae	Nitrosomonas	NA	Seq_1439	4	7	4	5	3	0
Bacteria	Verrucomicrobiota	Verrucomicrobiae	Verrucomicrobiales	NA	NA	NA	Seq_1440	0	0	0	0	0	0
Bacteria	Myxococcota	Polyangia	Polyangiales	BIrii41	NA	NA	Seq_1441	0	0	0	0	0	0
Bacteria	Proteobacteria	Gammaproteobacteria	Burkholderiales	Neisseriaceae	Vitreoscilla	NA	Seq_1442	0	0	1	6	26	0
Bacteria	Proteobacteria	Gammaproteobacteria	Gammaproteobacteria_Incertae_Sedis	Unknown_Family	NA	NA	Seq_1443	0	0	0	0	0	0
Bacteria	Acidobacteriota	Acidobacteriae	Acidobacteriales	Acidobacteriaceae_(Subgroup_1)	Granulicella	NA	Seq_1444	0	0	0	0	0	0
Bacteria	Proteobacteria	Alphaproteobacteria	Rhizobiales	Devosiaceae	Devosia	NA	Seq_1445	0	0	0	0	0	0
Bacteria	Proteobacteria	Gammaproteobacteria	Burkholderiales	Alcaligenaceae	Bordetella	NA	Seq_1446	0	0	0	0	0	0
Bacteria	Firmicutes	NA	NA	NA	NA	NA	Seq_1447	4	7	0	0	0	0
Bacteria	Firmicutes	Clostridia	Christensenellales	Christensenellaceae	Christensenellaceae_R-7_group	NA	Seq_1448	0	0	0	0	0	0
Bacteria	Bacteroidota	Bacteroidia	Bacteroidales	M2PB4-65_termite_group	NA	NA	Seq_1449	19	0	0	0	0	0
Bacteria	Bacteroidota	Bacteroidia	Bacteroidales	Dysgonomonadaceae	NA	NA	Seq_1450	0	0	41	0	0	0
Bacteria	Bacteroidota	Bacteroidia	Chitinophagales	Chitinophagaceae	Edaphobaculum	NA	Seq_1451	0	0	0	0	0	0
Bacteria	Proteobacteria	Alphaproteobacteria	Rhizobiales	Xanthobacteraceae	Pseudolabrys	NA	Seq_1452	0	0	0	0	0	0
Bacteria	Proteobacteria	Alphaproteobacteria	Reyranellales	Reyranellaceae	Reyranella	NA	Seq_1453	0	0	0	0	0	0
Bacteria	Verrucomicrobiota	Verrucomicrobiae	Chthoniobacterales	Xiphinematobacteraceae	Candidatus_Xiphinematobacter	NA	Seq_1454	0	0	0	0	0	0
Bacteria	Proteobacteria	Gammaproteobacteria	NA	NA	NA	NA	Seq_1455	0	0	0	0	0	0
Bacteria	Proteobacteria	Alphaproteobacteria	Rhizobiales	Xanthobacteraceae	NA	NA	Seq_1456	0	0	0	0	0	0
Bacteria	Firmicutes	Clostridia	Clostridia_vadinBB60_group	NA	NA	NA	Seq_1457	94	0	0	0	0	0
Bacteria	Firmicutes	Clostridia	Oscillospirales	Oscillospiraceae	NK4A214_group	NA	Seq_1458	28	20	4	0	0	0
Bacteria	Proteobacteria	Gammaproteobacteria	Pseudomonadales	Pseudomonadaceae	Pseudomonas	NA	Seq_1459	0	0	0	0	0	0
Bacteria	Actinobacteriota	Actinobacteria	Streptomycetales	Streptomycetaceae	Streptomyces	NA	Seq_1460	0	0	0	0	0	0
Bacteria	Firmicutes	Clostridia	Oscillospirales	Ruminococcaceae	NA	NA	Seq_1461	0	0	0	0	0	0
Bacteria	Actinobacteriota	Actinobacteria	Corynebacteriales	Nocardiaceae	Gordonia	NA	Seq_1462	0	0	0	0	0	0
Bacteria	Verrucomicrobiota	Verrucomicrobiae	Chthoniobacterales	Chthoniobacteraceae	LD29	NA	Seq_1463	0	0	0	0	0	0
Bacteria	Bacteroidota	Bacteroidia	Cytophagales	Spirosomaceae	Dyadobacter	NA	Seq_1464	0	0	0	0	0	0
Bacteria	Proteobacteria	Gammaproteobacteria	Burkholderiales	Comamonadaceae	Aquabacterium	NA	Seq_1465	0	0	0	0	0	0
Bacteria	Bacteroidota	Bacteroidia	Sphingobacteriales	Sphingobacteriaceae	Pedobacter	NA	Seq_1466	0	0	0	0	0	0
Bacteria	Proteobacteria	Alphaproteobacteria	NA	NA	NA	NA	Seq_1467	0	0	0	0	0	0
Bacteria	Firmicutes	Clostridia	Monoglobales	Monoglobaceae	Monoglobus	NA	Seq_1468	40	9	0	0	0	0
Bacteria	Firmicutes	Clostridia	Oscillospirales	Oscillospiraceae	NA	NA	Seq_1469	10	3	10	4	9	0
Bacteria	Firmicutes	Clostridia	NA	NA	NA	NA	Seq_1470	29	0	1	0	0	3
Bacteria	Bacteroidota	Bacteroidia	Chitinophagales	Chitinophagaceae	NA	NA	Seq_1471	0	0	0	0	0	0
Bacteria	Bacteroidota	Bacteroidia	Sphingobacteriales	Sphingobacteriaceae	Mucilaginibacter	NA	Seq_1472	0	0	0	0	0	0
Bacteria	Myxococcota	Polyangia	Haliangiales	Haliangiaceae	Haliangium	NA	Seq_1473	0	0	0	0	0	0
Bacteria	Proteobacteria	Gammaproteobacteria	Pseudomonadales	Moraxellaceae	NA	NA	Seq_1474	0	0	0	0	0	0
Bacteria	Bacteroidota	Bacteroidia	Bacteroidales	Rikenellaceae	NA	NA	Seq_1475	0	9	0	0	0	0
Bacteria	Bacteroidota	Bacteroidia	Bacteroidales	Tannerellaceae	NA	NA	Seq_1476	0	5	5	0	0	0
Bacteria	Bacteroidota	Bacteroidia	Bacteroidales	vadinHA21	NA	NA	Seq_1477	0	17	3	0	0	0
Bacteria	Verrucomicrobiota	Verrucomicrobiae	Chthoniobacterales	Terrimicrobiaceae	Terrimicrobium	NA	Seq_1478	0	0	0	0	3	41
Bacteria	Planctomycetota	Planctomycetes	Planctomycetales	NA	NA	NA	Seq_1479	0	0	0	0	0	0
Bacteria	Proteobacteria	Gammaproteobacteria	Steroidobacterales	Steroidobacteraceae	Steroidobacter	NA	Seq_1480	0	0	0	0	0	0
Bacteria	Verrucomicrobiota	Verrucomicrobiae	Chthoniobacterales	Chthoniobacteraceae	Chthoniobacter	NA	Seq_1481	0	0	0	0	0	0
Bacteria	Acidobacteriota	Acidobacteriae	Acidobacteriales	Acidobacteriaceae_(Subgroup_1)	Edaphobacter	NA	Seq_1482	0	0	0	0	0	0
Bacteria	Planctomycetota	Planctomycetes	Pirellulales	Pirellulaceae	Termite_planctomycete_cluster	NA	Seq_1483	0	0	0	1	0	0
Bacteria	Planctomycetota	Planctomycetes	Pirellulales	Pirellulaceae	Termite_planctomycete_cluster	NA	Seq_1484	1	1	0	9	7	5
Bacteria	Proteobacteria	Gammaproteobacteria	KI89A_clade	NA	NA	NA	Seq_1485	0	0	0	0	0	0
Bacteria	Proteobacteria	Alphaproteobacteria	Sphingomonadales	Sphingomonadaceae	Porphyrobacter	NA	Seq_1486	0	0	0	0	0	0
Bacteria	Proteobacteria	Alphaproteobacteria	Sphingomonadales	Sphingomonadaceae	Sphingobium	NA	Seq_1487	0	0	0	0	0	0
Bacteria	Actinobacteriota	Actinobacteria	Propionibacteriales	Nocardioidaceae	Marmoricola	NA	Seq_1488	0	0	0	0	0	0
Bacteria	Bacteroidota	Bacteroidia	Cytophagales	Microscillaceae	NA	NA	Seq_1489	0	0	0	0	0	0
Bacteria	Firmicutes	Bacilli	Erysipelotrichales	Erysipelotrichaceae	NA	NA	Seq_1490	0	0	1	8	10	14
Bacteria	Proteobacteria	Alphaproteobacteria	Rhizobiales	Beijerinckiaceae	Microvirga	NA	Seq_1491	0	0	0	0	0	0
Bacteria	Desulfobacterota	Desulfovibrionia	Desulfovibrionales	Desulfovibrionaceae	Desulfovibrio	NA	Seq_1492	0	8	2	21	0	0
Bacteria	NA	NA	NA	NA	NA	NA	Seq_1493	8	43	0	0	0	0
Bacteria	Proteobacteria	Alphaproteobacteria	Paracaedibacterales	Paracaedibacteraceae	Candidatus_Paracaedibacter	NA	Seq_1494	0	0	0	0	0	0
Bacteria	Proteobacteria	Alphaproteobacteria	Rhizobiales	D05-2	NA	NA	Seq_1495	0	0	0	0	0	0
Bacteria	Proteobacteria	Gammaproteobacteria	Oceanospirillales	Pseudohongiellaceae	BIyi10	NA	Seq_1496	0	0	0	0	0	0
Bacteria	Proteobacteria	Alphaproteobacteria	Rhizobiales	Rhizobiaceae	Phyllobacterium	NA	Seq_1497	0	0	0	0	0	0
Bacteria	Proteobacteria	Gammaproteobacteria	Pseudomonadales	Pseudomonadaceae	Pseudomonas	alcaligenes	Seq_1498	0	0	0	0	0	0
Bacteria	Proteobacteria	Gammaproteobacteria	Steroidobacterales	Steroidobacteraceae	NA	NA	Seq_1499	0	0	0	0	0	0
Bacteria	Proteobacteria	Alphaproteobacteria	Rickettsiales	SM2D12	NA	NA	Seq_1500	0	0	0	0	0	0
Bacteria	Proteobacteria	Alphaproteobacteria	Acetobacterales	Acetobacteraceae	Acidicaldus	NA	Seq_1501	0	0	0	0	0	0
Bacteria	Firmicutes	Clostridia	Oscillospirales	Ruminococcaceae	Ruminococcus	NA	Seq_1502	9	12	9	0	0	0
Bacteria	Deferribacterota	Deferribacteres	Deferribacterales	Deferribacteraceae	Mucispirillum	NA	Seq_1503	0	17	0	0	0	0
Bacteria	Proteobacteria	Alphaproteobacteria	Rhizobiales	Devosiaceae	Devosia	NA	Seq_1504	0	0	0	0	0	0
Bacteria	Proteobacteria	Gammaproteobacteria	Gammaproteobacteria_Incertae_Sedis	Unknown_Family	Acidibacter	NA	Seq_1505	0	0	0	0	0	0
Bacteria	Planctomycetota	Planctomycetes	Gemmatales	Gemmataceae	Gemmata	NA	Seq_1506	0	0	0	0	0	0
Bacteria	Myxococcota	Polyangia	Polyangiales	Sandaracinaceae	NA	NA	Seq_1507	0	0	0	0	0	0
Bacteria	Proteobacteria	Alphaproteobacteria	Caulobacterales	Caulobacteraceae	Phenylobacterium	NA	Seq_1508	0	0	0	0	0	0
Bacteria	Cyanobacteria	Vampirivibrionia	Vampirovibrionales	Vampirovibrionaceae	Vampirovibrio	NA	Seq_1509	0	0	0	0	0	0
Bacteria	Bacteroidota	Bacteroidia	Bacteroidales	Rikenellaceae	Alistipes	NA	Seq_1510	1	16	8	0	0	0
Bacteria	Firmicutes	Clostridia	Oscillospirales	NA	NA	NA	Seq_1511	0	0	1	0	0	0
Bacteria	Desulfobacterota	Desulfovibrionia	Desulfovibrionales	Desulfovibrionaceae	NA	NA	Seq_1512	2	0	0	8	0	0
Bacteria	Firmicutes	Clostridia	Oscillospirales	Ruminococcaceae	Candidatus_Soleaferrea	NA	Seq_1513	0	3	56	0	0	0
Bacteria	Actinobacteriota	Actinobacteria	Micromonosporales	Micromonosporaceae	Luedemannella	NA	Seq_1514	0	0	0	0	0	0
Bacteria	Proteobacteria	Alphaproteobacteria	Rhizobiales	Rhizobiaceae	Mesorhizobium	NA	Seq_1515	0	0	0	0	0	0
Bacteria	Proteobacteria	Gammaproteobacteria	Pseudomonadales	Moraxellaceae	NA	NA	Seq_1516	0	0	0	0	0	0
Bacteria	Actinobacteriota	Actinobacteria	Streptosporangiales	Thermomonosporaceae	Actinocorallia	NA	Seq_1517	0	0	0	0	0	0
Bacteria	Verrucomicrobiota	Chlamydiae	Chlamydiales	cvE6	NA	NA	Seq_1518	0	0	0	0	1	0
Bacteria	Proteobacteria	Alphaproteobacteria	Rhizobiales	Beijerinckiaceae	Rhodoblastus	NA	Seq_1519	0	0	0	0	0	0
Bacteria	Bacteroidota	Bacteroidia	Chitinophagales	Chitinophagaceae	Haoranjiania	NA	Seq_1520	0	0	0	0	0	0
Bacteria	Actinobacteriota	Actinobacteria	Propionibacteriales	Nocardioidaceae	Nocardioides	NA	Seq_1521	0	0	0	0	0	0
Bacteria	Bacteroidota	Bacteroidia	Chitinophagales	Chitinophagaceae	Filimonas	NA	Seq_1522	0	0	0	0	0	0
Bacteria	Bacteroidota	Bacteroidia	Chitinophagales	Chitinophagaceae	Pseudoflavitalea	NA	Seq_1523	0	0	0	0	0	0
Bacteria	Verrucomicrobiota	Verrucomicrobiae	Verrucomicrobiales	Rubritaleaceae	Luteolibacter	NA	Seq_1524	0	0	0	0	0	0
Bacteria	Bacteroidota	Bacteroidia	Cytophagales	Cytophagaceae	Cytophaga	NA	Seq_1525	0	0	0	0	0	0
Bacteria	Proteobacteria	Gammaproteobacteria	Legionellales	Legionellaceae	Legionella	NA	Seq_1526	0	0	0	0	0	0
Bacteria	Actinobacteriota	Actinobacteria	Corynebacteriales	Mycobacteriaceae	Mycobacterium	NA	Seq_1527	0	0	0	0	0	0
Bacteria	Bacteroidota	Bacteroidia	Sphingobacteriales	Sphingobacteriaceae	Sphingobacterium	NA	Seq_1528	0	0	0	0	0	0
Bacteria	Proteobacteria	Alphaproteobacteria	Reyranellales	Reyranellaceae	Reyranella	NA	Seq_1529	0	0	0	0	0	0
Bacteria	Bacteroidota	Bacteroidia	Chitinophagales	Chitinophagaceae	NA	NA	Seq_1530	0	0	0	0	14	0
Bacteria	Bacteroidota	Bacteroidia	Bacteroidales	Paludibacteraceae	NA	NA	Seq_1531	0	53	1	0	1	0
Bacteria	Proteobacteria	Alphaproteobacteria	Rhizobiales	Rhizobiaceae	Mesorhizobium	NA	Seq_1532	0	0	0	0	0	0
Bacteria	Bacteroidota	Bacteroidia	Sphingobacteriales	Sphingobacteriaceae	Mucilaginibacter	NA	Seq_1533	0	0	0	0	0	0
Bacteria	Bdellovibrionota	Oligoflexia	Oligoflexales	NA	NA	NA	Seq_1534	0	0	0	0	0	0
Bacteria	Bacteroidota	Bacteroidia	Chitinophagales	Chitinophagaceae	Aurantisolimonas	NA	Seq_1535	0	0	0	0	0	0
Bacteria	Desulfobacterota	Desulfovibrionia	Desulfovibrionales	Desulfovibrionaceae	Desulfovibrio	NA	Seq_1536	7	8	1	0	0	0
Bacteria	Planctomycetota	vadinHA49	NA	NA	NA	NA	Seq_1537	13	11	0	5	0	6
Bacteria	Proteobacteria	Alphaproteobacteria	Rhizobiales	Devosiaceae	Devosia	NA	Seq_1538	0	0	0	0	0	0
Bacteria	Bacteroidota	Bacteroidia	Chitinophagales	Chitinophagaceae	NA	NA	Seq_1539	0	0	0	0	0	0
Bacteria	Bacteroidota	Bacteroidia	Flavobacteriales	Crocinitomicaceae	Fluviicola	NA	Seq_1540	0	0	0	0	0	0
Bacteria	Proteobacteria	Gammaproteobacteria	Enterobacterales	NA	NA	NA	Seq_1541	0	0	0	0	0	0
Bacteria	Actinobacteriota	Actinobacteria	Micrococcales	Demequinaceae	Lysinimicrobium	NA	Seq_1542	0	0	0	0	0	0
Bacteria	Proteobacteria	Alphaproteobacteria	Sphingomonadales	Sphingomonadaceae	Sphingomonas	NA	Seq_1543	0	0	0	0	0	0
Bacteria	Actinobacteriota	Actinobacteria	Frankiales	Acidothermaceae	Acidothermus	NA	Seq_1544	0	0	0	0	0	0
Bacteria	Firmicutes	Clostridia	Lachnospirales	Lachnospiraceae	NA	NA	Seq_1545	5	0	3	0	0	0
Bacteria	Desulfobacterota	Desulfovibrionia	Desulfovibrionales	Desulfovibrionaceae	NA	NA	Seq_1546	0	0	1	3	0	5
Bacteria	Desulfobacterota	Desulfovibrionia	Desulfovibrionales	Desulfovibrionaceae	Desulfovibrio	NA	Seq_1547	0	4	0	0	0	0
Bacteria	Proteobacteria	Gammaproteobacteria	Burkholderiales	Comamonadaceae	Rhizobacter	NA	Seq_1548	0	0	0	0	0	0
Bacteria	Proteobacteria	Alphaproteobacteria	Rhodobacterales	Rhodobacteraceae	Amaricoccus	NA	Seq_1549	0	0	0	0	0	0
Bacteria	Bacteroidota	Bacteroidia	Chitinophagales	Chitinophagaceae	Rurimicrobium	NA	Seq_1550	0	0	0	0	0	0
Bacteria	Bacteroidota	Bacteroidia	Sphingobacteriales	Sphingobacteriaceae	Pedobacter	NA	Seq_1551	0	0	0	0	0	0
Bacteria	Proteobacteria	Gammaproteobacteria	Xanthomonadales	Rhodanobacteraceae	Dyella	NA	Seq_1552	0	0	0	0	0	0
Bacteria	Proteobacteria	Alphaproteobacteria	Caulobacterales	Caulobacteraceae	NA	NA	Seq_1553	0	0	0	0	0	0
Bacteria	Proteobacteria	Alphaproteobacteria	Caulobacterales	Caulobacteraceae	Caulobacter	NA	Seq_1554	0	0	0	0	0	0
Bacteria	Firmicutes	Clostridia	Christensenellales	Christensenellaceae	Christensenellaceae_R-7_group	NA	Seq_1555	0	6	14	2	0	0
Bacteria	Proteobacteria	Alphaproteobacteria	Sphingomonadales	Sphingomonadaceae	Novosphingobium	rosa	Seq_1556	0	0	0	0	0	0
Bacteria	Desulfobacterota	Desulfovibrionia	Desulfovibrionales	Desulfovibrionaceae	NA	NA	Seq_1557	1	4	0	20	0	0
Bacteria	Actinobacteriota	Actinobacteria	Propionibacteriales	Nocardioidaceae	Nocardioides	NA	Seq_1558	0	0	0	0	0	0
Bacteria	Planctomycetota	Planctomycetes	Pirellulales	Pirellulaceae	Rhodopirellula	NA	Seq_1559	0	0	0	0	0	0
Bacteria	Proteobacteria	Alphaproteobacteria	Sphingomonadales	Sphingomonadaceae	Novosphingobium	NA	Seq_1560	0	0	0	0	0	0
Bacteria	Acidobacteriota	Vicinamibacteria	Vicinamibacterales	NA	NA	NA	Seq_1561	0	0	0	0	0	0
Bacteria	Proteobacteria	Alphaproteobacteria	Azospirillales	Azospirillaceae	Skermanella	aerolata	Seq_1562	0	0	0	0	0	0
Bacteria	Proteobacteria	Alphaproteobacteria	Rhizobiales	Rhizobiaceae	Allorhizobium-Neorhizobium-Pararhizobium-Rhizobium	NA	Seq_1563	0	0	0	0	0	0
Bacteria	Bacteroidota	Bacteroidia	Bacteroidales	Rikenellaceae	Alistipes	NA	Seq_1564	63	6	2	0	0	0
Bacteria	Proteobacteria	Gammaproteobacteria	Xanthomonadales	Rhodanobacteraceae	Luteibacter	NA	Seq_1565	0	0	0	0	0	1
Bacteria	Proteobacteria	Gammaproteobacteria	Burkholderiales	Burkholderiaceae	Cupriavidus	NA	Seq_1566	0	0	0	0	0	0
Bacteria	Firmicutes	Clostridia	Christensenellales	Christensenellaceae	Christensenellaceae_R-7_group	NA	Seq_1567	3	2	3	2	0	0
Bacteria	Proteobacteria	Alphaproteobacteria	Rhizobiales	Hyphomicrobiaceae	Hyphomicrobium	NA	Seq_1568	0	0	0	0	0	0
Bacteria	Bacteroidota	Bacteroidia	Chitinophagales	Chitinophagaceae	Edaphobaculum	NA	Seq_1569	0	0	0	0	0	0
Bacteria	Proteobacteria	Gammaproteobacteria	Burkholderiales	Oxalobacteraceae	NA	NA	Seq_1570	0	0	0	0	0	0
Bacteria	Proteobacteria	Alphaproteobacteria	Rhizobiales	Beijerinckiaceae	NA	NA	Seq_1571	0	0	0	0	0	0
Bacteria	Planctomycetota	Planctomycetes	Isosphaerales	Isosphaeraceae	Tundrisphaera	NA	Seq_1572	0	0	0	0	0	0
Bacteria	Actinobacteriota	Actinobacteria	Pseudonocardiales	Pseudonocardiaceae	Goodfellowiella	coeruleoviolacea	Seq_1573	0	0	0	0	0	0
Bacteria	Bacteroidota	Bacteroidia	Bacteroidales	Dysgonomonadaceae	NA	NA	Seq_1574	0	4	2	0	0	0
Bacteria	Firmicutes	Clostridia	Oscillospirales	Ruminococcaceae	NA	NA	Seq_1575	15	3	15	0	2	0
Bacteria	Proteobacteria	Alphaproteobacteria	Rickettsiales	NA	NA	NA	Seq_1576	2	1	0	24	6	0
Bacteria	Myxococcota	Polyangia	Polyangiales	Sandaracinaceae	NA	NA	Seq_1577	0	0	0	0	0	0
Bacteria	Planctomycetota	Planctomycetes	Planctomycetales	Rubinisphaeraceae	SH-PL14	NA	Seq_1578	0	0	0	0	0	0
Bacteria	Proteobacteria	Gammaproteobacteria	Burkholderiales	Comamonadaceae	Ramlibacter	NA	Seq_1579	0	0	0	0	0	0
Bacteria	Armatimonadota	Fimbriimonadia	Fimbriimonadales	Fimbriimonadaceae	NA	NA	Seq_1580	0	0	0	0	0	0
Bacteria	Proteobacteria	Gammaproteobacteria	NA	NA	NA	NA	Seq_1581	0	0	0	0	0	0
Bacteria	Verrucomicrobiota	Verrucomicrobiae	Opitutales	Puniceicoccaceae	Cerasicoccus	NA	Seq_1582	0	0	0	0	0	0
Bacteria	Actinobacteriota	Thermoleophilia	Solirubrobacterales	Solirubrobacteraceae	Conexibacter	NA	Seq_1583	0	0	0	0	0	0
Bacteria	Actinobacteriota	Actinobacteria	Frankiales	Acidothermaceae	Acidothermus	NA	Seq_1584	0	0	0	0	0	0
Bacteria	Proteobacteria	Alphaproteobacteria	Caulobacterales	Caulobacteraceae	NA	NA	Seq_1585	0	0	0	0	0	0
Bacteria	Bacteroidota	Bacteroidia	Bacteroidales	Rikenellaceae	Alistipes	NA	Seq_1586	0	0	3	0	0	0
Bacteria	Actinobacteriota	Actinobacteria	Micrococcales	Demequinaceae	Lysinimicrobium	NA	Seq_1587	0	0	0	0	0	0
Bacteria	Verrucomicrobiota	Verrucomicrobiae	Opitutales	Opitutaceae	Opitutus	NA	Seq_1588	0	0	0	0	0	0
Bacteria	Proteobacteria	Alphaproteobacteria	Rhodobacterales	Rhodobacteraceae	Amaricoccus	NA	Seq_1589	0	0	0	0	0	0
Bacteria	Chloroflexi	KD4-96	NA	NA	NA	NA	Seq_1590	0	0	0	0	0	0
Bacteria	Bacteroidota	Bacteroidia	Chitinophagales	Chitinophagaceae	Puia	NA	Seq_1592	0	0	0	0	0	0
Bacteria	Verrucomicrobiota	Lentisphaeria	Victivallales	Victivallaceae	NA	NA	Seq_1593	0	0	0	2	0	6
Bacteria	Planctomycetota	vadinHA49	NA	NA	NA	NA	Seq_1594	0	5	2	0	0	0
Bacteria	Proteobacteria	Gammaproteobacteria	Steroidobacterales	Steroidobacteraceae	Steroidobacter	flavus	Seq_1595	0	0	0	0	0	0
Bacteria	Proteobacteria	Alphaproteobacteria	Micropepsales	Micropepsaceae	NA	NA	Seq_1596	0	0	0	0	0	0
Bacteria	Acidobacteriota	Vicinamibacteria	Vicinamibacterales	Vicinamibacteraceae	NA	NA	Seq_1597	0	0	0	0	0	0
Bacteria	Actinobacteriota	Actinobacteria	Corynebacteriales	Mycobacteriaceae	Mycobacterium	NA	Seq_1598	0	0	0	0	0	0
Bacteria	Proteobacteria	Alphaproteobacteria	Rhizobiales	Rhizobiaceae	Pseudaminobacter	NA	Seq_1599	0	0	0	0	0	0
Bacteria	Bacteroidota	Bacteroidia	Sphingobacteriales	Sphingobacteriaceae	Mucilaginibacter	yixingensis	Seq_1600	0	0	0	0	0	0
Bacteria	Verrucomicrobiota	Verrucomicrobiae	Verrucomicrobiales	Akkermansiaceae	Akkermansia	NA	Seq_1601	3	3	17	0	1	0
Bacteria	Firmicutes	Clostridia	Lachnospirales	Lachnospiraceae	NA	NA	Seq_1602	4	54	12	0	0	0
Bacteria	Planctomycetota	Planctomycetes	Pirellulales	Pirellulaceae	Termite_planctomycete_cluster	NA	Seq_1603	4	43	4	0	0	0
Bacteria	Proteobacteria	Gammaproteobacteria	Steroidobacterales	Steroidobacteraceae	Steroidobacter	NA	Seq_1604	0	0	0	0	0	0
Bacteria	Actinobacteriota	Actinobacteria	Corynebacteriales	Mycobacteriaceae	Mycobacterium	NA	Seq_1605	0	0	0	0	0	0
Bacteria	Proteobacteria	Alphaproteobacteria	Rhizobiales	Rhodomicrobiaceae	Rhodomicrobium	NA	Seq_1606	0	0	0	0	0	0
Bacteria	Myxococcota	Polyangia	Polyangiales	Sandaracinaceae	NA	NA	Seq_1607	0	0	0	0	0	0
Bacteria	Desulfobacterota	Desulfovibrionia	Desulfovibrionales	Desulfovibrionaceae	Desulfovibrio	NA	Seq_1608	0	0	0	2	50	0
Bacteria	Proteobacteria	Alphaproteobacteria	Rhizobiales	Kaistiaceae	Kaistia	NA	Seq_1609	0	0	0	0	0	0
Bacteria	Proteobacteria	Gammaproteobacteria	Burkholderiales	Alcaligenaceae	NA	NA	Seq_1610	0	0	0	0	0	0
Bacteria	Proteobacteria	Alphaproteobacteria	Sphingomonadales	Sphingomonadaceae	Novosphingobium	NA	Seq_1611	0	0	0	0	0	0
Bacteria	Bacteroidota	Bacteroidia	Chitinophagales	Chitinophagaceae	NA	NA	Seq_1612	0	0	0	0	0	0
Bacteria	Proteobacteria	Alphaproteobacteria	Sphingomonadales	Sphingomonadaceae	Sphingomonas	NA	Seq_1613	0	0	0	0	0	0
Bacteria	Verrucomicrobiota	Verrucomicrobiae	Chthoniobacterales	Chthoniobacteraceae	LD29	NA	Seq_1614	0	110	0	0	0	0
Bacteria	Acidobacteriota	Acidobacteriae	Acidobacteriales	Acidobacteriaceae_(Subgroup_1)	Granulicella	NA	Seq_1615	0	0	0	0	0	0
Bacteria	Acidobacteriota	Acidobacteriae	Acidobacteriales	Acidobacteriaceae_(Subgroup_1)	Acidipila	NA	Seq_1616	0	0	0	0	0	0
Bacteria	Desulfobacterota	Desulfovibrionia	Desulfovibrionales	Desulfovibrionaceae	Desulfovibrio	NA	Seq_1617	0	0	0	14	0	7
Bacteria	Firmicutes	Bacilli	Paenibacillales	Paenibacillaceae	Paenibacillus	NA	Seq_1618	0	0	0	0	0	0
Bacteria	Proteobacteria	Alphaproteobacteria	Sphingomonadales	Sphingomonadaceae	Sphingomonas	NA	Seq_1619	0	0	0	0	0	0
Bacteria	Actinobacteriota	Acidimicrobiia	Microtrichales	Microtrichaceae	IMCC26207	NA	Seq_1620	0	0	0	0	0	0
Bacteria	Proteobacteria	Alphaproteobacteria	NA	NA	NA	NA	Seq_1621	0	0	0	0	0	0
Bacteria	Bacteroidota	Bacteroidia	Bacteroidales	Dysgonomonadaceae	Dysgonomonas	NA	Seq_1622	0	0	2	0	0	26
Bacteria	Proteobacteria	Gammaproteobacteria	Xanthomonadales	Xanthomonadaceae	Pseudoxanthomonas	NA	Seq_1623	0	0	0	0	0	0
Bacteria	Proteobacteria	Gammaproteobacteria	Xanthomonadales	Rhodanobacteraceae	Rhodanobacter	thiooxydans	Seq_1624	0	0	0	0	0	0
Bacteria	Bacteroidota	Bacteroidia	Cytophagales	Microscillaceae	Chryseolinea	NA	Seq_1625	0	0	0	0	0	0
Bacteria	Verrucomicrobiota	Verrucomicrobiae	Chthoniobacterales	Chthoniobacteraceae	Chthoniobacter	NA	Seq_1626	0	0	0	0	0	0
Bacteria	Actinobacteriota	Acidimicrobiia	Microtrichales	Microtrichaceae	IMCC26207	NA	Seq_1627	0	0	0	0	0	0
Bacteria	Proteobacteria	Alphaproteobacteria	Rhodobacterales	Rhodobacteraceae	Amaricoccus	NA	Seq_1628	0	0	0	0	0	0
Bacteria	Proteobacteria	Alphaproteobacteria	Rhizobiales	Devosiaceae	Youhaiella	NA	Seq_1629	0	0	0	0	0	0
Bacteria	Proteobacteria	Alphaproteobacteria	Sphingomonadales	Sphingomonadaceae	Sphingomonas	NA	Seq_1630	0	0	0	0	0	0
Bacteria	Proteobacteria	Gammaproteobacteria	Enterobacterales	NA	NA	NA	Seq_1631	0	0	28	0	0	0
Bacteria	Elusimicrobiota	Endomicrobia	Endomicrobiales	Endomicrobiaceae	Endomicrobium	NA	Seq_1632	22	7	0	0	0	0
Bacteria	Planctomycetota	Planctomycetes	Pirellulales	Pirellulaceae	Termite_planctomycete_cluster	NA	Seq_1633	2	0	0	0	0	0
Bacteria	Bacteroidota	Bacteroidia	Bacteroidales	Dysgonomonadaceae	NA	NA	Seq_1634	0	0	0	0	3	0
Bacteria	Proteobacteria	Alphaproteobacteria	Rhizobiales	Beijerinckiaceae	Microvirga	NA	Seq_1635	0	0	0	0	0	0
Bacteria	Proteobacteria	Alphaproteobacteria	Micavibrionales	NA	NA	NA	Seq_1636	0	0	0	0	0	0
Bacteria	Proteobacteria	Alphaproteobacteria	Rhizobiales	Xanthobacteraceae	NA	NA	Seq_1637	0	0	0	0	0	0
Bacteria	Proteobacteria	Gammaproteobacteria	Xanthomonadales	Xanthomonadaceae	Pseudoxanthomonas	NA	Seq_1638	0	0	0	0	0	0
Bacteria	Acidobacteriota	Acidobacteriae	Bryobacterales	Bryobacteraceae	Bryobacter	NA	Seq_1639	0	0	0	0	0	0
Bacteria	Planctomycetota	Planctomycetes	Planctomycetales	Rubinisphaeraceae	Planctomicrobium	NA	Seq_1640	0	0	0	0	0	0
Bacteria	Actinobacteriota	Actinobacteria	Streptomycetales	Streptomycetaceae	Streptomyces	NA	Seq_1641	0	0	0	0	0	0
Bacteria	Actinobacteriota	Coriobacteriia	Coriobacteriales	Coriobacteriales_Incertae_Sedis	Raoultibacter	NA	Seq_1642	1	0	2	0	0	2
Bacteria	Firmicutes	Bacilli	Paenibacillales	Paenibacillaceae	Paenibacillus	NA	Seq_1643	0	0	0	0	0	0
Bacteria	Proteobacteria	Alphaproteobacteria	Sphingomonadales	Sphingomonadaceae	Sphingobium	NA	Seq_1644	0	0	0	0	0	0
Bacteria	NA	NA	NA	NA	NA	NA	Seq_1646	0	0	0	10	0	0
Bacteria	Desulfobacterota	Desulfovibrionia	Desulfovibrionales	Desulfovibrionaceae	Desulfovibrio	NA	Seq_1647	65	2	0	0	0	0
Bacteria	Verrucomicrobiota	Verrucomicrobiae	Pedosphaerales	Pedosphaeraceae	NA	NA	Seq_1648	0	0	0	0	0	0
Bacteria	Proteobacteria	Alphaproteobacteria	Micavibrionales	NA	NA	NA	Seq_1649	0	0	0	0	0	0
Bacteria	Chloroflexi	Chloroflexia	Thermomicrobiales	JG30-KF-CM45	NA	NA	Seq_1650	0	0	0	0	0	0
Bacteria	Actinobacteriota	Actinobacteria	Micromonosporales	Micromonosporaceae	Actinoplanes	digitatis	Seq_1651	0	0	0	0	0	0
Bacteria	Proteobacteria	Alphaproteobacteria	Rhizobiales	Devosiaceae	Devosia	NA	Seq_1652	0	0	0	0	0	0
Bacteria	Planctomycetota	vadinHA49	NA	NA	NA	NA	Seq_1653	0	15	2	0	0	0
Bacteria	Proteobacteria	Gammaproteobacteria	Coxiellales	Coxiellaceae	Coxiella	NA	Seq_1654	0	0	0	0	0	22
Bacteria	Bacteroidota	Bacteroidia	Bacteroidales	Rikenellaceae	Mucinivorans	NA	Seq_1655	2	0	0	0	0	0
Bacteria	Proteobacteria	Alphaproteobacteria	Rhizobiales	Xanthobacteraceae	NA	NA	Seq_1656	0	0	0	0	0	0
Bacteria	Firmicutes	Bacilli	Paenibacillales	Paenibacillaceae	Paenibacillus	rhizoryzae	Seq_1657	0	0	0	0	0	0
Bacteria	Proteobacteria	Alphaproteobacteria	Rhodospirillales	NA	NA	NA	Seq_1658	0	0	0	0	0	3
Bacteria	Deferribacterota	Deferribacteres	Deferribacterales	Deferribacteraceae	Mucispirillum	NA	Seq_1659	0	40	0	1	9	0
Bacteria	Firmicutes	Clostridia	Lachnospirales	Lachnospiraceae	NA	NA	Seq_1660	33	5	33	0	0	0
Bacteria	Planctomycetota	Planctomycetes	Planctomycetales	Rubinisphaeraceae	SH-PL14	NA	Seq_1661	0	0	0	0	0	0
Bacteria	Acidobacteriota	Acidobacteriae	Bryobacterales	Bryobacteraceae	Bryobacter	NA	Seq_1662	0	0	0	0	0	0
Bacteria	Gemmatimonadota	Gemmatimonadetes	Gemmatimonadales	Gemmatimonadaceae	Gemmatimonas	NA	Seq_1663	0	0	0	0	0	0
Bacteria	Proteobacteria	Gammaproteobacteria	Burkholderiales	Comamonadaceae	Hydrogenophaga	NA	Seq_1664	0	0	0	0	0	0
Bacteria	Firmicutes	Bacilli	Paenibacillales	Paenibacillaceae	Paenibacillus	NA	Seq_1665	0	0	0	0	0	0
Bacteria	Bacteroidota	Bacteroidia	Chitinophagales	Chitinophagaceae	NA	NA	Seq_1666	0	0	0	0	0	0
Bacteria	Bacteroidota	Bacteroidia	Cytophagales	Microscillaceae	Chryseolinea	serpens	Seq_1667	0	0	0	0	0	0
Bacteria	Proteobacteria	Gammaproteobacteria	Cellvibrionales	Cellvibrionaceae	Cellvibrio	NA	Seq_1668	0	0	0	0	0	0
Bacteria	Proteobacteria	Alphaproteobacteria	Sphingomonadales	Sphingomonadaceae	Sphingobium	NA	Seq_1669	0	0	0	0	0	0
Bacteria	Actinobacteriota	Actinobacteria	Micrococcales	Microbacteriaceae	Leifsonia	NA	Seq_1671	0	0	2	0	0	1
Bacteria	Proteobacteria	Alphaproteobacteria	Sphingomonadales	Sphingomonadaceae	Sphingobium	NA	Seq_1672	0	0	0	0	0	0
Bacteria	Firmicutes	Clostridia	Christensenellales	Christensenellaceae	Christensenella	NA	Seq_1673	1	3	0	0	0	0
Bacteria	Proteobacteria	Alphaproteobacteria	Rhodospirillales	NA	NA	NA	Seq_1674	38	7	0	0	0	0
Bacteria	Bacteroidota	Bacteroidia	Bacteroidales	Dysgonomonadaceae	NA	NA	Seq_1675	0	3	0	0	0	0
Bacteria	Firmicutes	Clostridia	Oscillospirales	Ruminococcaceae	Ruminococcus	NA	Seq_1676	61	0	0	0	0	0
Bacteria	Proteobacteria	Gammaproteobacteria	PLTA13	NA	NA	NA	Seq_1677	0	0	0	0	0	0
Bacteria	Actinobacteriota	Acidimicrobiia	Microtrichales	NA	NA	NA	Seq_1678	0	0	0	0	0	0
Bacteria	Proteobacteria	Alphaproteobacteria	Rhodobacterales	Rhodobacteraceae	Amaricoccus	NA	Seq_1679	0	0	0	0	0	0
Bacteria	Bacteroidota	Bacteroidia	Bacteroidales	Rikenellaceae	Alistipes	NA	Seq_1681	6	9	20	0	2	0
Bacteria	Acidobacteriota	Acidobacteriae	Acidobacteriales	Acidobacteriaceae_(Subgroup_1)	Granulicella	NA	Seq_1682	0	0	0	0	0	0
Bacteria	Proteobacteria	Alphaproteobacteria	Rhodospirillales	NA	NA	NA	Seq_1683	0	0	0	0	0	0
Bacteria	Planctomycetota	Planctomycetes	Gemmatales	Gemmataceae	NA	NA	Seq_1684	0	0	0	0	0	0
Bacteria	Proteobacteria	Gammaproteobacteria	Burkholderiales	Rhodocyclaceae	Uliginosibacterium	NA	Seq_1685	0	0	0	0	0	0
Bacteria	Bacteroidota	Bacteroidia	Flavobacteriales	Flavobacteriaceae	Flavobacterium	NA	Seq_1686	0	0	0	0	0	0
Bacteria	Actinobacteriota	Actinobacteria	Micrococcales	Intrasporangiaceae	Lapillicoccus	NA	Seq_1687	0	0	0	0	0	0
Bacteria	Proteobacteria	Alphaproteobacteria	Rhizobiales	Labraceae	Labrys	NA	Seq_1688	0	0	0	0	0	0
Bacteria	Bacteroidota	Bacteroidia	Chitinophagales	Chitinophagaceae	Edaphobaculum	NA	Seq_1689	0	0	0	0	0	0
Bacteria	Proteobacteria	Alphaproteobacteria	Sphingomonadales	Sphingomonadaceae	NA	NA	Seq_1690	0	0	0	0	0	0
Bacteria	Planctomycetota	Planctomycetes	Gemmatales	Gemmataceae	NA	NA	Seq_1691	0	0	0	0	0	0
Bacteria	Verrucomicrobiota	Verrucomicrobiae	Verrucomicrobiales	Verrucomicrobiaceae	Prosthecobacter	NA	Seq_1692	0	0	0	0	0	0
Bacteria	Verrucomicrobiota	Verrucomicrobiae	Opitutales	Opitutaceae	IMCC26134	NA	Seq_1693	0	0	0	0	0	0
Bacteria	Planctomycetota	Planctomycetes	Gemmatales	Gemmataceae	Gemmata	NA	Seq_1694	0	0	0	0	0	0
Bacteria	Proteobacteria	Gammaproteobacteria	Burkholderiales	NA	NA	NA	Seq_1695	4	2	0	0	3	0
Bacteria	Firmicutes	Clostridia	Christensenellales	Christensenellaceae	Christensenellaceae_R-7_group	NA	Seq_1696	14	0	0	1	0	4
Bacteria	Firmicutes	Clostridia	NA	NA	NA	NA	Seq_1697	2	12	5	0	0	0
Bacteria	Proteobacteria	Alphaproteobacteria	Micavibrionales	Micavibrionaceae	Micavibrio	NA	Seq_1698	0	0	0	0	0	0
Bacteria	Desulfobacterota	Desulfovibrionia	Desulfovibrionales	Desulfovibrionaceae	Desulfovibrio	NA	Seq_1699	0	0	0	0	0	0
Bacteria	Firmicutes	Bacilli	Paenibacillales	Paenibacillaceae	Cohnella	NA	Seq_1700	0	0	0	0	0	0
Bacteria	Proteobacteria	Alphaproteobacteria	Rhizobiales	Methyloligellaceae	NA	NA	Seq_1701	0	0	0	0	0	0
Bacteria	Bacteroidota	Bacteroidia	Flavobacteriales	Flavobacteriaceae	Flavobacterium	NA	Seq_1702	0	0	0	0	0	0
Bacteria	Bacteroidota	Bacteroidia	Chitinophagales	Chitinophagaceae	Edaphobaculum	NA	Seq_1703	0	0	0	0	0	0
Bacteria	Acidobacteriota	Vicinamibacteria	Vicinamibacterales	NA	NA	NA	Seq_1704	0	0	0	0	0	0
Bacteria	Proteobacteria	Gammaproteobacteria	Burkholderiales	Methylophilaceae	Methylobacillus	NA	Seq_1705	0	0	0	0	0	0
Bacteria	Proteobacteria	Alphaproteobacteria	Acetobacterales	Acetobacteraceae	NA	NA	Seq_1706	0	0	0	0	0	0
Bacteria	Cyanobacteria	Vampirivibrionia	Gastranaerophilales	NA	NA	NA	Seq_1707	101	0	0	0	0	0
Bacteria	Proteobacteria	Alphaproteobacteria	Rhizobiales	Xanthobacteraceae	Azorhizobium	oxalatiphilum	Seq_1708	0	0	3	0	5	0
Bacteria	Firmicutes	Bacilli	Paenibacillales	Paenibacillaceae	Paenibacillus	NA	Seq_1709	0	0	0	0	0	0
Bacteria	Rs-K70_termite_group	NA	NA	NA	NA	NA	Seq_1710	0	0	8	0	0	0
Bacteria	Bacteroidota	Bacteroidia	Sphingobacteriales	Sphingobacteriaceae	Mucilaginibacter	NA	Seq_1711	0	0	0	0	0	0
Bacteria	Verrucomicrobiota	Verrucomicrobiae	Verrucomicrobiales	Rubritaleaceae	Luteolibacter	NA	Seq_1712	0	0	0	0	0	0
Bacteria	Bacteroidota	Bacteroidia	Chitinophagales	Chitinophagaceae	Terrimonas	NA	Seq_1713	0	0	0	0	0	0
Bacteria	Bacteroidota	Bacteroidia	Chitinophagales	Chitinophagaceae	Edaphobaculum	NA	Seq_1714	0	0	0	0	0	0
Bacteria	Bacteroidota	Bacteroidia	Cytophagales	Spirosomaceae	Dyadobacter	NA	Seq_1715	0	0	0	0	0	0
Bacteria	Proteobacteria	Gammaproteobacteria	Burkholderiales	Oxalobacteraceae	Noviherbaspirillum	NA	Seq_1716	0	0	0	0	0	0
Bacteria	Proteobacteria	Gammaproteobacteria	Burkholderiales	Chitinibacteraceae	Silvimonas	NA	Seq_1717	0	0	0	0	0	0
Bacteria	Firmicutes	Bacilli	Lactobacillales	Listeriaceae	Listeria	NA	Seq_1718	0	0	0	0	0	0
Bacteria	Proteobacteria	Alphaproteobacteria	Micropepsales	Micropepsaceae	NA	NA	Seq_1719	0	0	0	0	0	0
Bacteria	Bacteroidota	Bacteroidia	Bacteroidales	Paludibacteraceae	NA	NA	Seq_1720	0	0	3	0	0	0
Bacteria	Firmicutes	Bacilli	Erysipelotrichales	NA	NA	NA	Seq_1721	0	0	0	0	0	0
Bacteria	Desulfobacterota	Desulfovibrionia	Desulfovibrionales	Desulfovibrionaceae	Desulfovibrio	NA	Seq_1722	8	5	0	0	0	6
Bacteria	Planctomycetota	Planctomycetes	Isosphaerales	Isosphaeraceae	Paludisphaera	NA	Seq_1723	0	0	0	0	0	0
Bacteria	Actinobacteriota	Acidimicrobiia	Microtrichales	Microtrichaceae	IMCC26207	NA	Seq_1724	0	0	0	0	0	0
Bacteria	Myxococcota	Polyangia	Polyangiales	Polyangiaceae	Pajaroellobacter	NA	Seq_1725	0	0	0	0	0	0
Bacteria	Proteobacteria	Gammaproteobacteria	Enterobacterales	NA	NA	NA	Seq_1726	0	0	3	14	1	2
Bacteria	Proteobacteria	Gammaproteobacteria	Pseudomonadales	Moraxellaceae	Enhydrobacter	NA	Seq_1727	0	0	0	0	0	4
Bacteria	Proteobacteria	Alphaproteobacteria	Rhizobiales	Beijerinckiaceae	Beijerinckia	NA	Seq_1728	0	0	0	0	0	0
Bacteria	Firmicutes	Clostridia	Lachnospirales	Lachnospiraceae	NA	NA	Seq_1729	36	9	0	0	0	0
Bacteria	Verrucomicrobiota	Verrucomicrobiae	Verrucomicrobiales	Rubritaleaceae	Luteolibacter	NA	Seq_1730	13	28	0	0	0	0
Bacteria	Proteobacteria	Alphaproteobacteria	Rhodospirillales	NA	NA	NA	Seq_1731	0	1	2	0	0	0
Bacteria	Bacteroidota	Bacteroidia	Bacteroidales	Rs-E47_termite_group	NA	NA	Seq_1732	0	0	2	0	3	0
Bacteria	Verrucomicrobiota	Kiritimatiellae	WCHB1-41	NA	NA	NA	Seq_1733	12	10	0	0	0	0
Bacteria	Desulfobacterota	Desulfovibrionia	Desulfovibrionales	Desulfovibrionaceae	Desulfovibrio	NA	Seq_1734	2	4	0	10	1	2
Bacteria	Planctomycetota	Planctomycetes	Planctomycetales	Rubinisphaeraceae	SH-PL14	NA	Seq_1735	0	0	0	0	0	0
Bacteria	Proteobacteria	Gammaproteobacteria	Burkholderiales	Comamonadaceae	Aquabacterium	NA	Seq_1736	0	0	0	0	0	0
Bacteria	Proteobacteria	Gammaproteobacteria	Burkholderiales	Rhodocyclaceae	NA	NA	Seq_1737	0	3	1	22	0	0
Bacteria	Proteobacteria	Alphaproteobacteria	Caulobacterales	Caulobacteraceae	NA	NA	Seq_1738	0	0	0	0	0	0
Bacteria	Bacteroidota	Bacteroidia	Bacteroidales	Tannerellaceae	Parabacteroides	NA	Seq_1739	0	0	0	0	0	0
Bacteria	Desulfobacterota	Desulfovibrionia	Desulfovibrionales	Desulfovibrionaceae	Desulfovibrio	NA	Seq_1740	1	2	0	6	1	0
Bacteria	Planctomycetota	Planctomycetes	Isosphaerales	Isosphaeraceae	Aquisphaera	NA	Seq_1741	0	0	0	0	0	0
Bacteria	Myxococcota	Polyangia	Polyangiales	Polyangiaceae	Pajaroellobacter	NA	Seq_1742	0	0	0	0	0	0
Bacteria	Bacteroidota	Bacteroidia	Cytophagales	Spirosomaceae	Dyadobacter	beijingensis	Seq_1743	0	0	0	0	0	9
Bacteria	Bacteroidota	Bacteroidia	Chitinophagales	Chitinophagaceae	Taibaiella	NA	Seq_1744	0	0	0	0	0	0
Bacteria	Firmicutes	Bacilli	Paenibacillales	Paenibacillaceae	Paenibacillus	NA	Seq_1745	0	0	0	0	0	0
Bacteria	Verrucomicrobiota	Verrucomicrobiae	Opitutales	Opitutaceae	Lacunisphaera	NA	Seq_1746	0	0	0	0	0	0
Bacteria	Proteobacteria	Alphaproteobacteria	Caulobacterales	Caulobacteraceae	Brevundimonas	staleyi	Seq_1747	0	0	0	0	0	0
Bacteria	Proteobacteria	Gammaproteobacteria	Diplorickettsiales	Diplorickettsiaceae	Aquicella	NA	Seq_1748	0	0	0	0	0	0
Bacteria	Proteobacteria	Gammaproteobacteria	Pseudomonadales	Moraxellaceae	NA	NA	Seq_1749	0	0	0	0	0	0
Bacteria	Proteobacteria	Gammaproteobacteria	Legionellales	Legionellaceae	Legionella	NA	Seq_1750	0	0	0	0	0	0
Bacteria	Desulfobacterota	Desulfovibrionia	Desulfovibrionales	Desulfovibrionaceae	NA	NA	Seq_1751	0	4	2	0	0	0
Bacteria	Proteobacteria	Gammaproteobacteria	Xanthomonadales	Rhodanobacteraceae	Dyella	NA	Seq_1752	0	0	0	0	0	0
Bacteria	Actinobacteriota	Actinobacteria	Streptomycetales	Streptomycetaceae	Streptomyces	NA	Seq_1753	0	0	0	0	0	0
Bacteria	Proteobacteria	Gammaproteobacteria	Xanthomonadales	Xanthomonadaceae	Arenimonas	oryziterrae	Seq_1754	0	0	0	0	0	0
Bacteria	Bacteroidota	Bacteroidia	Chitinophagales	Chitinophagaceae	Ferruginibacter	NA	Seq_1755	0	0	0	0	0	0
Bacteria	Proteobacteria	Alphaproteobacteria	Rhodospirillales	NA	NA	NA	Seq_1756	0	0	0	0	0	0
Bacteria	Actinobacteriota	Actinobacteria	Propionibacteriales	Nocardioidaceae	Marmoricola	NA	Seq_1757	0	0	0	0	0	0
Bacteria	Proteobacteria	Alphaproteobacteria	Micropepsales	Micropepsaceae	NA	NA	Seq_1758	0	0	0	0	0	0
Bacteria	Verrucomicrobiota	Lentisphaeria	Victivallales	Victivallaceae	NA	NA	Seq_1759	9	0	0	0	0	0
Bacteria	Proteobacteria	Alphaproteobacteria	Sphingomonadales	Sphingomonadaceae	Sphingomonas	NA	Seq_1760	0	0	0	0	0	0
Bacteria	Actinobacteriota	Actinobacteria	Micrococcales	Microbacteriaceae	Lysinimonas	NA	Seq_1761	0	0	0	0	0	0
Bacteria	Proteobacteria	Gammaproteobacteria	Salinisphaerales	Solimonadaceae	Fontimonas	NA	Seq_1762	0	0	0	0	0	0
Bacteria	Patescibacteria	Saccharimonadia	Saccharimonadales	NA	NA	NA	Seq_1763	0	0	0	0	0	0
Bacteria	Proteobacteria	Alphaproteobacteria	Sphingomonadales	Sphingomonadaceae	Sphingomonas	NA	Seq_1764	0	0	0	0	0	0
Bacteria	Proteobacteria	Gammaproteobacteria	Burkholderiales	Methylophilaceae	Methylotenera	NA	Seq_1765	0	0	0	0	0	0
Bacteria	Bacteroidota	Bacteroidia	Cytophagales	Microscillaceae	OLB12	NA	Seq_1766	0	0	0	0	0	0
Bacteria	Proteobacteria	Alphaproteobacteria	Rhizobiales	Rhizobiaceae	NA	NA	Seq_1767	0	0	0	0	0	0
Bacteria	Actinobacteriota	Thermoleophilia	Solirubrobacterales	Solirubrobacteraceae	Conexibacter	NA	Seq_1768	0	0	0	0	0	0
Bacteria	Myxococcota	Polyangia	Polyangiales	Sandaracinaceae	NA	NA	Seq_1769	0	0	0	0	0	0
Bacteria	Bacteroidota	Bacteroidia	Bacteroidales	Rikenellaceae	Alistipes	NA	Seq_1770	3	10	9	0	1	0
Bacteria	Proteobacteria	Alphaproteobacteria	Rhizobiales	Rhizobiaceae	Allorhizobium-Neorhizobium-Pararhizobium-Rhizobium	NA	Seq_1771	0	0	0	0	0	0
Bacteria	Deferribacterota	Deferribacteres	Deferribacterales	Deferribacteraceae	Mucispirillum	NA	Seq_1772	5	32	3	0	0	0
Bacteria	Proteobacteria	Alphaproteobacteria	Micropepsales	Micropepsaceae	NA	NA	Seq_1773	0	0	0	0	0	0
Bacteria	Actinobacteriota	Actinobacteria	Frankiales	NA	NA	NA	Seq_1774	0	0	0	0	0	0
Bacteria	Bacteroidota	Bacteroidia	Flavobacteriales	Flavobacteriaceae	Flavobacterium	NA	Seq_1775	0	0	0	0	0	0
Bacteria	Proteobacteria	Alphaproteobacteria	Rhizobiales	Xanthobacteraceae	Pseudolabrys	NA	Seq_1776	0	0	0	0	0	0
Bacteria	Proteobacteria	Alphaproteobacteria	Micavibrionales	NA	NA	NA	Seq_1777	0	0	0	0	0	0
Bacteria	Firmicutes	Bacilli	Paenibacillales	Paenibacillaceae	Paenibacillus	NA	Seq_1778	0	0	0	0	0	0
Bacteria	Firmicutes	Clostridia	Oscillospirales	Ruminococcaceae	Candidatus_Soleaferrea	NA	Seq_1779	0	0	0	4	2	0
Bacteria	Proteobacteria	Gammaproteobacteria	Pseudomonadales	Moraxellaceae	NA	NA	Seq_1780	0	0	0	0	0	0
Bacteria	Bacteroidota	Bacteroidia	Bacteroidales	Rs-E47_termite_group	NA	NA	Seq_1781	0	8	0	0	0	0
Bacteria	Cyanobacteria	Vampirivibrionia	Gastranaerophilales	NA	NA	NA	Seq_1782	50	22	2	0	0	0
Bacteria	Bacteroidota	Bacteroidia	Bacteroidales	M2PB4-65_termite_group	NA	NA	Seq_1783	40	0	0	0	0	0
Bacteria	Verrucomicrobiota	Verrucomicrobiae	Pedosphaerales	Pedosphaeraceae	NA	NA	Seq_1784	0	0	0	0	0	0
Bacteria	Firmicutes	Bacilli	Bacillales	Planococcaceae	Lysinibacillus	NA	Seq_1785	0	0	0	0	0	0
Bacteria	Proteobacteria	Gammaproteobacteria	Burkholderiales	Sutterellaceae	NA	NA	Seq_1786	0	0	0	0	0	0
Bacteria	Bacteroidota	Bacteroidia	Sphingobacteriales	Sphingobacteriaceae	NA	NA	Seq_1788	0	0	0	0	0	0
Bacteria	Bacteroidota	Bacteroidia	Sphingobacteriales	Sphingobacteriaceae	Mucilaginibacter	NA	Seq_1789	0	0	0	0	0	0
Bacteria	Proteobacteria	Alphaproteobacteria	Dongiales	Dongiaceae	Dongia	NA	Seq_1790	0	0	0	0	0	0
Bacteria	Proteobacteria	Alphaproteobacteria	Sphingomonadales	Sphingomonadaceae	Sphingomonas	NA	Seq_1791	0	0	0	0	0	0
Bacteria	Proteobacteria	Alphaproteobacteria	Acetobacterales	Acetobacteraceae	Roseomonas	NA	Seq_1792	0	0	0	0	0	0
Bacteria	Actinobacteriota	Actinobacteria	Frankiales	Nakamurellaceae	Nakamurella	NA	Seq_1793	0	0	0	0	0	0
Bacteria	NA	NA	NA	NA	NA	NA	Seq_1794	2	0	0	14	1	5
Bacteria	Spirochaetota	Spirochaetia	Spirochaetales	Spirochaetaceae	Treponema	NA	Seq_1795	0	24	0	0	0	0
Bacteria	Actinobacteriota	Actinobacteria	Frankiales	Acidothermaceae	Acidothermus	NA	Seq_1796	0	0	0	0	0	0
Bacteria	Planctomycetota	Planctomycetes	Pirellulales	Pirellulaceae	NA	NA	Seq_1797	0	0	0	0	0	0
Bacteria	Proteobacteria	Gammaproteobacteria	Xanthomonadales	Rhodanobacteraceae	Dokdonella	NA	Seq_1798	0	0	0	0	0	0
Bacteria	Bacteroidota	Bacteroidia	Chitinophagales	Chitinophagaceae	NA	NA	Seq_1799	0	0	0	0	0	0
Bacteria	Actinobacteriota	Thermoleophilia	Solirubrobacterales	67-14	NA	NA	Seq_1800	0	0	0	0	0	0
Bacteria	Proteobacteria	Alphaproteobacteria	Sphingomonadales	Sphingomonadaceae	Novosphingobium	NA	Seq_1801	0	0	0	0	0	0
Bacteria	Gemmatimonadota	Gemmatimonadetes	Gemmatimonadales	Gemmatimonadaceae	Gemmatimonas	NA	Seq_1802	0	0	0	0	0	0
Bacteria	Actinobacteriota	Thermoleophilia	Solirubrobacterales	Solirubrobacteraceae	NA	NA	Seq_1803	0	0	0	0	0	0
Bacteria	Chloroflexi	KD4-96	NA	NA	NA	NA	Seq_1804	0	0	0	0	0	0
Bacteria	Bacteroidota	Bacteroidia	Flavobacteriales	Flavobacteriaceae	Flavobacterium	succinicans	Seq_1805	0	0	0	0	0	0
Bacteria	Bacteroidota	Bacteroidia	Bacteroidales	Rikenellaceae	Alistipes	NA	Seq_1806	0	0	0	0	0	0
Bacteria	Proteobacteria	Alphaproteobacteria	Rhizobiales	Beijerinckiaceae	Microvirga	NA	Seq_1807	0	0	0	0	0	0
Bacteria	Proteobacteria	Gammaproteobacteria	Gammaproteobacteria_Incertae_Sedis	Unknown_Family	Acidibacter	NA	Seq_1808	0	0	0	0	0	0
Bacteria	Proteobacteria	Gammaproteobacteria	Gammaproteobacteria_Incertae_Sedis	Unknown_Family	Acidibacter	NA	Seq_1809	0	0	0	0	0	0
Bacteria	Actinobacteriota	Thermoleophilia	Solirubrobacterales	Solirubrobacteraceae	NA	NA	Seq_1810	0	0	0	0	0	0
Bacteria	Firmicutes	Clostridia	Oscillospirales	Ruminococcaceae	Candidatus_Soleaferrea	NA	Seq_1811	0	8	11	3	3	0
Bacteria	Proteobacteria	Alphaproteobacteria	Rhizobiales	Rhizobiaceae	Allorhizobium-Neorhizobium-Pararhizobium-Rhizobium	NA	Seq_1812	0	0	0	0	0	9
Bacteria	Proteobacteria	Gammaproteobacteria	CCD24	NA	NA	NA	Seq_1813	0	0	0	0	0	0
Bacteria	Proteobacteria	Alphaproteobacteria	Sphingomonadales	Sphingomonadaceae	Sphingobium	NA	Seq_1814	0	0	0	0	0	0
Bacteria	Actinobacteriota	Actinobacteria	Micrococcales	Microbacteriaceae	NA	NA	Seq_1815	0	0	0	0	0	0
Bacteria	Myxococcota	Polyangia	Polyangiales	Sandaracinaceae	NA	NA	Seq_1816	0	0	0	0	0	0
Bacteria	Firmicutes	Bacilli	Lactobacillales	Streptococcaceae	Streptococcus	NA	Seq_1817	0	0	0	0	0	5
Bacteria	Proteobacteria	Alphaproteobacteria	Acetobacterales	Acetobacteraceae	NA	NA	Seq_1818	0	0	0	0	0	0
Bacteria	Proteobacteria	Gammaproteobacteria	Xanthomonadales	Rhodanobacteraceae	Luteibacter	NA	Seq_1819	0	0	0	0	0	0
Bacteria	Firmicutes	Clostridia	Christensenellales	Christensenellaceae	Christensenellaceae_R-7_group	NA	Seq_1820	0	0	0	0	0	0
Bacteria	Bacteroidota	Bacteroidia	Bacteroidales	Dysgonomonadaceae	NA	NA	Seq_1821	2	45	4	0	0	0
Bacteria	Firmicutes	Clostridia	Lachnospirales	Lachnospiraceae	NA	NA	Seq_1822	1	0	32	0	0	0
Bacteria	Bacteroidota	Bacteroidia	Flavobacteriales	Flavobacteriaceae	Flavobacterium	NA	Seq_1823	0	0	0	0	0	0
Bacteria	Bacteroidota	Bacteroidia	Chitinophagales	Chitinophagaceae	Edaphobaculum	NA	Seq_1824	0	0	0	0	0	0
Bacteria	Proteobacteria	NA	NA	NA	NA	NA	Seq_1825	0	0	0	0	0	0
Bacteria	NA	NA	NA	NA	NA	NA	Seq_1826	0	0	0	0	0	0
Bacteria	Firmicutes	Bacilli	Acholeplasmatales	Acholeplasmataceae	Anaeroplasma	NA	Seq_1827	0	0	1	0	6	0
Bacteria	Proteobacteria	NA	NA	NA	NA	NA	Seq_1829	0	0	0	0	0	0
Bacteria	Proteobacteria	Alphaproteobacteria	NA	NA	NA	NA	Seq_1830	0	16	2	0	0	0
Bacteria	Firmicutes	Clostridia	NA	NA	NA	NA	Seq_1831	39	2	0	0	7	0
Bacteria	Firmicutes	Clostridia	Christensenellales	Christensenellaceae	NA	NA	Seq_1832	8	27	16	0	0	0
Bacteria	Actinobacteriota	Thermoleophilia	Gaiellales	Gaiellaceae	Gaiella	NA	Seq_1833	0	0	0	0	0	0
Bacteria	Actinobacteriota	Thermoleophilia	Gaiellales	NA	NA	NA	Seq_1834	0	0	0	0	0	0
Bacteria	Bacteroidota	Bacteroidia	Cytophagales	Microscillaceae	OLB12	NA	Seq_1835	0	0	0	0	0	0
Bacteria	Cyanobacteria	Sericytochromatia	NA	NA	NA	NA	Seq_1836	0	0	0	0	0	0
Bacteria	Proteobacteria	Gammaproteobacteria	Salinisphaerales	Solimonadaceae	Panacagrimonas	perspica	Seq_1837	0	0	0	0	0	0
Bacteria	Actinobacteriota	Thermoleophilia	Gaiellales	NA	NA	NA	Seq_1838	0	0	0	0	0	0
Bacteria	Bacteroidota	Bacteroidia	Sphingobacteriales	NS11-12_marine_group	NA	NA	Seq_1839	0	0	0	0	0	0
Bacteria	Verrucomicrobiota	Verrucomicrobiae	Verrucomicrobiales	Rubritaleaceae	Luteolibacter	cuticulihirudinis	Seq_1840	0	0	0	0	0	0
Bacteria	Bacteroidota	Bacteroidia	Bacteroidales	Tannerellaceae	NA	NA	Seq_1841	0	0	55	0	0	0
Bacteria	Proteobacteria	Alphaproteobacteria	Rhizobiales	Xanthobacteraceae	Pseudolabrys	NA	Seq_1842	0	0	0	0	0	0
Bacteria	Proteobacteria	Alphaproteobacteria	Rhizobiales	Beijerinckiaceae	Chelatococcus	NA	Seq_1843	0	0	0	0	0	0
Bacteria	Firmicutes	Bacilli	Erysipelotrichales	Erysipelotrichaceae	ZOR0006	NA	Seq_1844	9	9	18	0	0	1
Bacteria	Bacteroidota	Bacteroidia	Sphingobacteriales	Sphingobacteriaceae	Sphingobacterium	NA	Seq_1845	0	0	0	0	0	0
Bacteria	Firmicutes	Clostridia	Clostridiales	Clostridiaceae	NA	NA	Seq_1846	0	0	2	0	0	1
Bacteria	Proteobacteria	Alphaproteobacteria	Sphingomonadales	Sphingomonadaceae	Sphingobium	rhizovicinum	Seq_1847	0	0	0	0	0	2
Bacteria	Bacteroidota	Bacteroidia	Bacteroidales	Rikenellaceae	NA	NA	Seq_1848	0	0	0	0	0	0
Bacteria	Bacteroidota	Bacteroidia	Bacteroidales	Rikenellaceae	Alistipes	NA	Seq_1849	0	73	2	0	0	0
Bacteria	Bacteroidota	Bacteroidia	Cytophagales	Microscillaceae	NA	NA	Seq_1850	0	0	0	0	0	0
Bacteria	Proteobacteria	Alphaproteobacteria	Reyranellales	Reyranellaceae	Reyranella	NA	Seq_1851	0	0	0	0	0	0
Bacteria	Bdellovibrionota	Bdellovibrionia	Bacteriovoracales	Bacteriovoracaceae	Peredibacter	NA	Seq_1852	0	0	0	0	0	0
Bacteria	Acidobacteriota	Vicinamibacteria	Vicinamibacterales	Vicinamibacteraceae	NA	NA	Seq_1853	0	0	0	0	0	0
Bacteria	Firmicutes	Clostridia	Lachnospirales	Lachnospiraceae	Tyzzerella	NA	Seq_1854	0	0	0	0	0	0
Bacteria	Bacteroidota	Bacteroidia	Chitinophagales	Chitinophagaceae	NA	NA	Seq_1855	0	0	32	0	8	0
Bacteria	Proteobacteria	Gammaproteobacteria	Enterobacterales	Erwiniaceae	Pantoea	NA	Seq_1856	1	0	0	0	0	0
Bacteria	Proteobacteria	Alphaproteobacteria	Rhizobiales	Xanthobacteraceae	NA	NA	Seq_1857	0	0	0	0	0	0
Bacteria	Proteobacteria	Alphaproteobacteria	Azospirillales	Inquilinaceae	Inquilinus	NA	Seq_1858	0	0	0	0	0	0
Bacteria	Bacteroidota	Bacteroidia	Bacteroidales	Dysgonomonadaceae	NA	NA	Seq_1859	2	11	3	0	0	0
Bacteria	Desulfobacterota	Desulfovibrionia	Desulfovibrionales	Desulfovibrionaceae	NA	NA	Seq_1860	1	9	2	3	1	0
Bacteria	Bacteroidota	Bacteroidia	Sphingobacteriales	Sphingobacteriaceae	Pedobacter	antarcticus	Seq_1861	0	0	0	0	0	0
Bacteria	Proteobacteria	Alphaproteobacteria	Rhizobiales	Xanthobacteraceae	NA	NA	Seq_1862	0	0	0	0	0	0
Bacteria	Myxococcota	Polyangia	Haliangiales	Haliangiaceae	Haliangium	NA	Seq_1863	0	0	0	0	0	0
Bacteria	Firmicutes	Bacilli	Erysipelotrichales	Erysipelotrichaceae	ZOR0006	NA	Seq_1864	0	0	0	0	43	17
Bacteria	Acidobacteriota	Acidobacteriae	Acidobacteriales	Acidobacteriaceae_(Subgroup_1)	Granulicella	NA	Seq_1865	0	0	0	0	0	0
Bacteria	Planctomycetota	Planctomycetes	Isosphaerales	Isosphaeraceae	Paludisphaera	NA	Seq_1866	0	0	0	0	0	0
Bacteria	Actinobacteriota	Actinobacteria	Micromonosporales	Micromonosporaceae	NA	NA	Seq_1867	0	0	0	0	0	0
Bacteria	Proteobacteria	Alphaproteobacteria	Rhizobiales	Xanthobacteraceae	Tardiphaga	NA	Seq_1868	0	0	0	0	0	0
Bacteria	Bacteroidota	Bacteroidia	Sphingobacteriales	NA	NA	NA	Seq_1869	0	0	0	0	0	0
Bacteria	Acidobacteriota	Acidobacteriae	Bryobacterales	Bryobacteraceae	Bryobacter	NA	Seq_1870	0	0	0	0	0	0
Bacteria	Proteobacteria	Alphaproteobacteria	Sphingomonadales	Sphingomonadaceae	Sphingopyxis	NA	Seq_1871	0	0	0	0	0	0
Bacteria	Myxococcota	Polyangia	Polyangiales	BIrii41	NA	NA	Seq_1872	0	0	0	0	0	0
Archaea	Crenarchaeota	Nitrososphaeria	Nitrososphaerales	Nitrososphaeraceae	NA	NA	Seq_1873	0	0	0	0	0	0
Bacteria	Proteobacteria	Gammaproteobacteria	Enterobacterales	Enterobacteriaceae	Escherichia/Shigella	NA	Seq_1874	0	0	8	0	0	0
Bacteria	Bacteroidota	Bacteroidia	Chitinophagales	Chitinophagaceae	Rurimicrobium	NA	Seq_1875	0	0	0	0	0	0
Bacteria	Actinobacteriota	Coriobacteriia	Coriobacteriales	Coriobacteriales_Incertae_Sedis	NA	NA	Seq_1876	1	2	0	0	0	2
Bacteria	Desulfobacterota	Desulfovibrionia	Desulfovibrionales	Desulfovibrionaceae	Desulfovibrio	NA	Seq_1877	0	1	0	0	1	3
Bacteria	Planctomycetota	Planctomycetes	Pirellulales	Pirellulaceae	Pir4_lineage	NA	Seq_1878	0	0	0	0	0	0
Bacteria	Bacteroidota	Bacteroidia	Cytophagales	Cytophagaceae	Cytophaga	NA	Seq_1879	0	0	0	0	0	0
Bacteria	Proteobacteria	Gammaproteobacteria	Burkholderiales	Comamonadaceae	Rhodoferax	koreense	Seq_1880	0	0	0	0	0	0
Bacteria	Chloroflexi	Chloroflexia	Thermomicrobiales	JG30-KF-CM45	NA	NA	Seq_1881	0	0	0	0	0	0
Bacteria	Actinobacteriota	Actinobacteria	Frankiales	Geodermatophilaceae	Blastococcus	NA	Seq_1882	0	0	0	0	0	0
Bacteria	Actinobacteriota	Actinobacteria	Corynebacteriales	Corynebacteriaceae	Corynebacterium	matruchotii	Seq_1883	0	0	0	0	0	2
Bacteria	Actinobacteriota	Thermoleophilia	Solirubrobacterales	67-14	NA	NA	Seq_1884	0	0	0	0	0	0
Bacteria	Bacteroidota	Bacteroidia	Bacteroidales	Rikenellaceae	Alistipes	NA	Seq_1885	0	0	6	0	0	0
Bacteria	Firmicutes	Clostridia	Peptostreptococcales-Tissierellales	Anaerovoracaceae	NA	NA	Seq_1886	0	0	0	0	0	0
Bacteria	Firmicutes	Clostridia	NA	NA	NA	NA	Seq_1887	0	37	1	0	0	0
Bacteria	Proteobacteria	Gammaproteobacteria	Steroidobacterales	Steroidobacteraceae	Steroidobacter	NA	Seq_1888	0	0	0	0	0	0
Bacteria	Proteobacteria	Alphaproteobacteria	Reyranellales	Reyranellaceae	Reyranella	NA	Seq_1889	0	0	0	0	0	0
Bacteria	Actinobacteriota	Actinobacteria	Corynebacteriales	Mycobacteriaceae	Mycobacterium	NA	Seq_1890	0	0	0	0	0	0
Bacteria	Proteobacteria	Gammaproteobacteria	Burkholderiales	Chitinibacteraceae	Chitiniphilus	NA	Seq_1891	0	0	0	0	0	0
Bacteria	Actinobacteriota	Acidimicrobiia	Microtrichales	NA	NA	NA	Seq_1892	0	0	0	0	0	0
Bacteria	Firmicutes	Bacilli	Bacillales	Planococcaceae	Lysinibacillus	NA	Seq_1893	0	0	0	0	0	0
Bacteria	Actinobacteriota	Thermoleophilia	Solirubrobacterales	67-14	NA	NA	Seq_1894	0	0	0	0	0	0
Bacteria	Myxococcota	Polyangia	Polyangiales	BIrii41	NA	NA	Seq_1895	0	0	0	0	0	0
Bacteria	Bacteroidota	Bacteroidia	Bacteroidales	Dysgonomonadaceae	NA	NA	Seq_1896	0	0	48	0	0	0
Bacteria	Proteobacteria	Gammaproteobacteria	Gammaproteobacteria_Incertae_Sedis	Unknown_Family	Acidibacter	NA	Seq_1897	0	0	0	0	0	0
Bacteria	Proteobacteria	Alphaproteobacteria	Rhizobiales	Xanthobacteraceae	Rhodoplanes	NA	Seq_1898	0	0	0	0	0	0
Bacteria	Proteobacteria	Alphaproteobacteria	Acetobacterales	Acetobacteraceae	NA	NA	Seq_1899	0	0	0	0	0	0
Bacteria	Proteobacteria	Alphaproteobacteria	Rhizobiales	Rhizobiaceae	Aminobacter	NA	Seq_1900	0	0	0	0	0	0
Bacteria	Desulfobacterota	Desulfovibrionia	Desulfovibrionales	Desulfovibrionaceae	Desulfovibrio	NA	Seq_1901	14	0	0	1	1	0
Bacteria	Firmicutes	Clostridia	Lachnospirales	Lachnospiraceae	NA	NA	Seq_1902	76	0	1	0	0	0
Bacteria	Proteobacteria	Alphaproteobacteria	Rhizobiales	Rhizobiales_Incertae_Sedis	Bauldia	NA	Seq_1903	0	0	0	0	0	0
Bacteria	Proteobacteria	Alphaproteobacteria	Micavibrionales	NA	NA	NA	Seq_1904	0	0	0	0	0	0
Bacteria	Deinococcota	Deinococci	Deinococcales	Deinococcaceae	Deinococcus	NA	Seq_1905	0	43	0	0	0	0
Bacteria	Bacteroidota	Bacteroidia	Bacteroidales	Dysgonomonadaceae	Dysgonomonas	NA	Seq_1906	0	0	0	0	0	0
Bacteria	Myxococcota	Polyangia	Polyangiales	Polyangiaceae	Pajaroellobacter	NA	Seq_1907	0	0	0	0	0	0
Bacteria	Proteobacteria	Gammaproteobacteria	JG36-TzT-191	NA	NA	NA	Seq_1908	0	0	0	0	0	0
Bacteria	Proteobacteria	Alphaproteobacteria	Sphingomonadales	Sphingomonadaceae	NA	NA	Seq_1909	0	0	0	0	0	0
Bacteria	Proteobacteria	Gammaproteobacteria	Burkholderiales	Rhodocyclaceae	Propionivibrio	NA	Seq_1910	12	20	0	0	0	0
Bacteria	Proteobacteria	Gammaproteobacteria	Burkholderiales	SC-I-84	NA	NA	Seq_1911	4	4	3	0	12	0
Bacteria	Spirochaetota	Spirochaetia	Spirochaetales	Spirochaetaceae	Sediminispirochaeta	NA	Seq_1912	2	21	2	6	1	0
Bacteria	Firmicutes	Clostridia	Christensenellales	Christensenellaceae	NA	NA	Seq_1913	0	5	0	0	0	0
Bacteria	Actinobacteriota	Actinobacteria	Propionibacteriales	Nocardioidaceae	Aeromicrobium	NA	Seq_1914	0	0	0	0	0	0
Bacteria	Proteobacteria	Alphaproteobacteria	Rhizobiales	Devosiaceae	NA	NA	Seq_1915	0	0	0	0	0	0
Bacteria	Bacteroidota	Bacteroidia	Chitinophagales	Chitinophagaceae	Aurantisolimonas	NA	Seq_1916	0	0	0	0	0	0
Bacteria	Bdellovibrionota	Oligoflexia	Oligoflexales	Oligoflexales_fa	Oligoflexus	NA	Seq_1917	0	0	0	0	0	0
Bacteria	Proteobacteria	Alphaproteobacteria	Rhizobiales	Beijerinckiaceae	Beijerinckia	NA	Seq_1918	0	0	0	0	0	0
Bacteria	Bacteroidota	Bacteroidia	Flavobacteriales	Flavobacteriaceae	Flavobacterium	NA	Seq_1919	0	0	0	0	0	0
Bacteria	Actinobacteriota	Thermoleophilia	Solirubrobacterales	Solirubrobacteraceae	Conexibacter	NA	Seq_1920	0	0	0	0	0	0
Bacteria	Proteobacteria	Alphaproteobacteria	Sphingomonadales	Sphingomonadaceae	Sphingomonas	NA	Seq_1921	0	0	0	0	0	0
Bacteria	Proteobacteria	Alphaproteobacteria	Caulobacterales	Caulobacteraceae	NA	NA	Seq_1922	0	0	0	0	0	0
Bacteria	Bacteroidota	Bacteroidia	Chitinophagales	Chitinophagaceae	Edaphobaculum	NA	Seq_1923	0	0	0	0	0	0
Bacteria	Actinobacteriota	Thermoleophilia	Solirubrobacterales	Solirubrobacteraceae	JCM_18997	NA	Seq_1924	0	0	0	0	0	0
Bacteria	Actinobacteriota	Thermoleophilia	Gaiellales	NA	NA	NA	Seq_1925	0	0	0	0	0	0
Bacteria	Bacteroidota	Bacteroidia	Chitinophagales	Chitinophagaceae	Taibaiella	NA	Seq_1926	0	0	0	0	0	0
Bacteria	Firmicutes	Bacilli	Erysipelotrichales	Erysipelotrichaceae	NA	NA	Seq_1927	3	4	0	0	0	0
Bacteria	Actinobacteriota	Thermoleophilia	Solirubrobacterales	Solirubrobacteraceae	JCM_18997	NA	Seq_1928	0	0	0	0	0	0
Bacteria	Proteobacteria	Alphaproteobacteria	Acetobacterales	Acetobacteraceae	Roseococcus	NA	Seq_1929	0	0	0	0	0	2
Bacteria	Bdellovibrionota	Oligoflexia	Silvanigrellales	Silvanigrellaceae	Silvanigrella	NA	Seq_1930	0	0	0	0	2	7
Bacteria	Firmicutes	Clostridia	Oscillospirales	Ruminococcaceae	NA	NA	Seq_1931	0	1	0	10	0	0
Bacteria	Gemmatimonadota	Longimicrobia	Longimicrobiales	Longimicrobiaceae	NA	NA	Seq_1932	0	0	0	0	0	0
Bacteria	Proteobacteria	Alphaproteobacteria	Rhizobiales	Hyphomicrobiaceae	Hyphomicrobium	NA	Seq_1933	0	0	0	0	0	0
Bacteria	Actinobacteriota	Thermoleophilia	Gaiellales	NA	NA	NA	Seq_1934	0	0	0	0	0	0
Bacteria	Proteobacteria	Alphaproteobacteria	Micavibrionales	NA	NA	NA	Seq_1935	0	0	0	0	0	0
Bacteria	Proteobacteria	Gammaproteobacteria	Xanthomonadales	Xanthomonadaceae	Stenotrophomonas	NA	Seq_1936	0	0	0	0	0	0
Bacteria	Proteobacteria	Alphaproteobacteria	Caulobacterales	Hyphomonadaceae	Hirschia	NA	Seq_1937	0	0	0	0	0	0
Bacteria	Actinobacteriota	Actinobacteria	Corynebacteriales	Nocardiaceae	Rhodococcus	NA	Seq_1938	0	0	0	0	0	0
Bacteria	Proteobacteria	Alphaproteobacteria	Caulobacterales	Caulobacteraceae	Brevundimonas	NA	Seq_1939	0	0	0	0	0	0
Bacteria	Proteobacteria	Alphaproteobacteria	Rhizobiales	Rhizobiaceae	Mesorhizobium	NA	Seq_1940	0	0	0	0	0	0
Bacteria	Bacteroidota	Bacteroidia	Chitinophagales	Chitinophagaceae	Taibaiella	NA	Seq_1941	0	0	0	0	0	0
Bacteria	Proteobacteria	Alphaproteobacteria	Micropepsales	Micropepsaceae	NA	NA	Seq_1942	0	0	0	0	0	0
Bacteria	Proteobacteria	Gammaproteobacteria	Xanthomonadales	Rhodanobacteraceae	Rhodanobacter	NA	Seq_1943	0	0	0	0	0	0
Bacteria	Proteobacteria	Gammaproteobacteria	Burkholderiales	Rhodocyclaceae	Propionivibrio	NA	Seq_1944	16	18	0	3	0	0
Bacteria	Desulfobacterota	Desulfovibrionia	Desulfovibrionales	Desulfovibrionaceae	Desulfovibrio	NA	Seq_1945	5	4	0	0	0	0
Bacteria	Proteobacteria	Gammaproteobacteria	Burkholderiales	Oxalobacteraceae	Massilia	NA	Seq_1946	0	0	0	0	0	0
Bacteria	Firmicutes	Clostridia	Lachnospirales	Lachnospiraceae	NA	NA	Seq_1947	0	0	0	0	0	0
Bacteria	Bdellovibrionota	Bdellovibrionia	Bdellovibrionales	Bdellovibrionaceae	Bdellovibrio	NA	Seq_1948	0	0	0	0	0	0
Bacteria	Proteobacteria	Alphaproteobacteria	Micropepsales	Micropepsaceae	NA	NA	Seq_1949	0	0	0	0	0	0
Bacteria	Proteobacteria	Alphaproteobacteria	Rhizobiales	Xanthobacteraceae	NA	NA	Seq_1950	0	0	0	0	0	0
Bacteria	Verrucomicrobiota	Verrucomicrobiae	Verrucomicrobiales	Verrucomicrobiaceae	Roseimicrobium	NA	Seq_1951	0	0	0	0	0	0
Bacteria	Acidobacteriota	Acidobacteriae	Bryobacterales	Bryobacteraceae	Bryobacter	NA	Seq_1952	0	0	0	0	0	0
Bacteria	Actinobacteriota	Acidimicrobiia	Actinomarinales	NA	NA	NA	Seq_1953	0	0	0	0	0	0
Bacteria	Chloroflexi	Chloroflexia	Thermomicrobiales	JG30-KF-CM45	NA	NA	Seq_1954	0	0	0	0	0	0
Bacteria	Proteobacteria	Alphaproteobacteria	Rhizobiales	Rhizobiaceae	Mesorhizobium	NA	Seq_1955	0	0	0	0	0	0
Bacteria	Proteobacteria	Gammaproteobacteria	CCD24	NA	NA	NA	Seq_1956	0	0	0	0	0	0
Bacteria	Verrucomicrobiota	Verrucomicrobiae	Pedosphaerales	Pedosphaeraceae	NA	NA	Seq_1957	0	0	0	0	0	0
Bacteria	Proteobacteria	Alphaproteobacteria	Acetobacterales	Acetobacteraceae	NA	NA	Seq_1958	0	0	0	26	0	2
Bacteria	Firmicutes	Bacilli	Lactobacillales	Lactobacillaceae	Lactobacillus	NA	Seq_1959	0	0	0	0	0	7
Bacteria	Planctomycetota	Planctomycetes	Isosphaerales	Isosphaeraceae	Singulisphaera	NA	Seq_1960	0	0	0	0	0	0
Bacteria	Proteobacteria	Alphaproteobacteria	Rhodospirillales	Rhodospirillaceae	NA	NA	Seq_1961	0	0	0	0	0	0
Bacteria	Proteobacteria	Gammaproteobacteria	Burkholderiales	Rhodocyclaceae	NA	NA	Seq_1962	0	0	0	6	2	0
Bacteria	Verrucomicrobiota	Lentisphaeria	Victivallales	Victivallaceae	NA	NA	Seq_1963	0	0	0	0	0	6
Bacteria	Firmicutes	Clostridia	Christensenellales	Christensenellaceae	Christensenellaceae_R-7_group	NA	Seq_1964	0	0	0	1	0	0
Bacteria	Firmicutes	Clostridia	Christensenellales	Christensenellaceae	Christensenellaceae_R-7_group	NA	Seq_1965	0	0	0	0	0	0
Bacteria	Planctomycetota	Planctomycetes	Pirellulales	Pirellulaceae	Termite_planctomycete_cluster	NA	Seq_1966	15	7	0	0	0	0
Bacteria	Actinobacteriota	Thermoleophilia	Gaiellales	Gaiellaceae	Gaiella	NA	Seq_1967	0	0	0	0	0	0
Bacteria	Verrucomicrobiota	Verrucomicrobiae	Chthoniobacterales	Terrimicrobiaceae	Terrimicrobium	NA	Seq_1968	0	0	0	0	0	0
Bacteria	Proteobacteria	Gammaproteobacteria	NA	NA	NA	NA	Seq_1969	0	0	0	0	0	0
Bacteria	Actinobacteriota	Actinobacteria	Corynebacteriales	Nocardiaceae	Rhodococcus	NA	Seq_1970	0	0	0	0	0	0
Archaea	NA	NA	NA	NA	NA	NA	Seq_1971	0	0	0	0	0	0
Bacteria	Verrucomicrobiota	Verrucomicrobiae	Pedosphaerales	Pedosphaeraceae	NA	NA	Seq_1972	0	0	0	0	0	0
Bacteria	Myxococcota	Polyangia	Haliangiales	Haliangiaceae	Haliangium	NA	Seq_1973	0	0	0	0	0	0
Bacteria	Verrucomicrobiota	Verrucomicrobiae	Methylacidiphilales	Methylacidiphilaceae	NA	NA	Seq_1974	0	0	0	0	0	0
Bacteria	Firmicutes	Clostridia	Oscillospirales	Ruminococcaceae	Candidatus_Soleaferrea	NA	Seq_1975	10	0	5	0	0	0
Bacteria	Bacteroidota	Bacteroidia	Bacteroidales	Rikenellaceae	Alistipes	NA	Seq_1977	0	0	0	0	0	0
Bacteria	Proteobacteria	Alphaproteobacteria	Rhodospirillales	NA	NA	NA	Seq_1978	0	0	0	0	0	0
Bacteria	Chloroflexi	TK10	NA	NA	NA	NA	Seq_1979	0	0	0	0	0	0
Bacteria	Actinobacteriota	Thermoleophilia	Solirubrobacterales	Solirubrobacteraceae	NA	NA	Seq_1980	0	0	0	0	0	0
Bacteria	Actinobacteriota	Thermoleophilia	Gaiellales	Gaiellaceae	Gaiella	NA	Seq_1981	0	0	0	0	0	0
Bacteria	Actinobacteriota	Actinobacteria	Kineosporiales	Kineosporiaceae	Angustibacter	luteus	Seq_1982	0	0	0	0	0	0
Bacteria	Proteobacteria	Alphaproteobacteria	Caulobacterales	Caulobacteraceae	NA	NA	Seq_1983	0	0	0	0	0	0
Bacteria	Proteobacteria	Gammaproteobacteria	Xanthomonadales	Xanthomonadaceae	Stenotrophomonas	NA	Seq_1984	0	0	0	0	0	0
Bacteria	Actinobacteriota	Thermoleophilia	Solirubrobacterales	Solirubrobacteraceae	NA	NA	Seq_1985	0	0	0	0	0	0
Bacteria	Proteobacteria	Gammaproteobacteria	Xanthomonadales	Xanthomonadaceae	Pseudoxanthomonas	spadix	Seq_1986	0	0	0	0	0	0
Bacteria	Acidobacteriota	Acidobacteriae	Acidobacteriales	Acidobacteriaceae_(Subgroup_1)	Acidipila	NA	Seq_1987	0	0	0	0	0	0
Bacteria	Bacteroidota	Bacteroidia	Cytophagales	Spirosomaceae	Dyadobacter	NA	Seq_1988	0	0	0	0	0	0
Bacteria	NA	NA	NA	NA	NA	NA	Seq_1989	0	0	21	0	0	0
Bacteria	Bacteroidota	Bacteroidia	Bacteroidales	NA	NA	NA	Seq_1990	10	0	0	4	6	0
Bacteria	Proteobacteria	Alphaproteobacteria	Rhizobiales	Rhizobiaceae	Mesorhizobium	albiziae	Seq_1991	0	0	0	0	0	0
Bacteria	Actinobacteriota	Actinobacteria	Pseudonocardiales	Pseudonocardiaceae	Pseudonocardia	NA	Seq_1992	0	0	0	0	0	0
Bacteria	Acidobacteriota	Blastocatellia	Blastocatellales	Blastocatellaceae	JGI_0001001-H03	NA	Seq_1993	0	0	0	0	0	0
Bacteria	Proteobacteria	Alphaproteobacteria	Sphingomonadales	Sphingomonadaceae	Sphingoaurantiacus	NA	Seq_1994	0	0	0	0	0	0
Bacteria	Bacteroidota	Bacteroidia	Chitinophagales	Chitinophagaceae	Haoranjiania	NA	Seq_1995	0	0	0	0	0	0
Bacteria	Proteobacteria	Alphaproteobacteria	Rhodospirillales	NA	NA	NA	Seq_1996	0	0	0	0	0	0
Bacteria	Verrucomicrobiota	Verrucomicrobiae	Opitutales	Puniceicoccaceae	Cerasicoccus	NA	Seq_1997	0	0	0	0	0	0
Bacteria	Desulfobacterota	Desulfobacteria	Desulfobacterales	Desulfosarcinaceae	NA	NA	Seq_1998	1	11	0	5	0	0
Bacteria	Firmicutes	Clostridia	Oscillospirales	Oscillospiraceae	Intestinimonas	NA	Seq_1999	0	0	37	0	0	0
Bacteria	Proteobacteria	Alphaproteobacteria	Rhizobiales	Xanthobacteraceae	Pseudorhodoplanes	NA	Seq_2000	0	0	0	0	0	0
Bacteria	Proteobacteria	Alphaproteobacteria	Sphingomonadales	Sphingomonadaceae	Novosphingobium	NA	Seq_2001	0	0	0	0	0	0
Bacteria	Planctomycetota	Planctomycetes	Pirellulales	Pirellulaceae	Pirellula	NA	Seq_2002	0	0	0	0	0	0
Bacteria	Bacteroidota	Bacteroidia	Flavobacteriales	Flavobacteriaceae	Flavobacterium	NA	Seq_2003	0	0	0	0	0	0
Bacteria	Proteobacteria	Alphaproteobacteria	Sphingomonadales	Sphingomonadaceae	Novosphingobium	NA	Seq_2004	0	0	0	0	0	0
Bacteria	Acidobacteriota	Acidobacteriae	Acidobacteriales	Acidobacteriaceae_(Subgroup_1)	NA	NA	Seq_2005	0	0	0	0	0	0
Bacteria	Bacteroidota	Bacteroidia	Bacteroidales	Rikenellaceae	Alistipes	NA	Seq_2006	0	0	0	0	10	0
Bacteria	Proteobacteria	Alphaproteobacteria	Rhodospirillales	NA	NA	NA	Seq_2007	0	0	0	0	0	0
Bacteria	Firmicutes	Clostridia	Lachnospirales	Lachnospiraceae	Lachnoclostridium	NA	Seq_2008	0	0	0	0	0	0
Bacteria	Planctomycetota	vadinHA49	NA	NA	NA	NA	Seq_2009	11	0	0	5	1	4
Bacteria	Chloroflexi	Chloroflexia	Thermomicrobiales	JG30-KF-CM45	NA	NA	Seq_2010	0	0	0	0	0	0
Bacteria	Actinobacteriota	Thermoleophilia	Solirubrobacterales	Solirubrobacteraceae	Conexibacter	NA	Seq_2011	0	0	0	0	0	0
Bacteria	Desulfobacterota	Desulfovibrionia	Desulfovibrionales	Desulfovibrionaceae	Desulfovibrio	NA	Seq_2013	0	0	0	0	0	0
Bacteria	Proteobacteria	Gammaproteobacteria	Burkholderiales	Comamonadaceae	Rhizobacter	NA	Seq_2014	0	0	0	0	0	0
Bacteria	Actinobacteriota	Actinobacteria	Micrococcales	Microbacteriaceae	NA	NA	Seq_2015	0	0	0	0	0	0
Bacteria	Acidobacteriota	Acidobacteriae	Acidobacteriales	Acidobacteriaceae_(Subgroup_1)	Edaphobacter	NA	Seq_2016	0	0	0	0	0	0
Bacteria	Proteobacteria	Alphaproteobacteria	Rhodobacterales	Rhodobacteraceae	Gemmobacter	NA	Seq_2017	0	0	0	0	0	0
Bacteria	Planctomycetota	Planctomycetes	Isosphaerales	Isosphaeraceae	Paludisphaera	NA	Seq_2018	0	0	0	0	0	0
[truncated: 4,890 more rows]

## Sheet: Table S3
Table S3:
Sample information for metagenomic and metatranscriptomic sequencing
Nucleic Acid Type	Sample Name	Replicate	Source	Species	Tissue Type	Conc. (ng/ µl)	Vol (µl)	Total Amount (ng)
Genomic DNA	DE1	1	Millipede	Epibolus pulchripes	Hindgut	1067	17	18100
Genomic DNA	DE2	2	Millipede	Epibolus pulchripes	Hindgut	1354	17	23000
Genomic DNA	DE3	3	Millipede	Epibolus pulchripes	Hindgut	763	27	20600
Genomic DNA	DG1	1	Millipede	Glomeris connexa	Hindgut	503	32	16100
Genomic DNA	DG2	2	Millipede	Glomeris connexa	Hindgut	247	50	12400
Genomic DNA	DG3	3	Millipede	Glomeris connexa	Hindgut	490	33	16200
Total RNA	RE1	1	Millipede	Epibolus pulchripes	Hindgut	540	24	13000
Total RNA	RE2	2	Millipede	Epibolus pulchripes	Hindgut	468	23	10800
Total RNA	RE3	3	Millipede	Epibolus pulchripes	Hindgut	1117	21	23500
Total RNA	RG1	1	Millipede	Glomeris connexa	Hindgut	896	20	17900
Total RNA	RG2	2	Millipede	Glomeris connexa	Hindgut	1219	15	18300
Total RNA	RG3	3	Millipede	Glomeris connexa	Hindgut	406	20	8100
Summary of metagenomic sequencing data information
Sample	DE2	DE3	DE5	DG2	DG5	DG1
Raw reads	310641622	384913792	309773626	299363800	318680494	207123964
Raw data (G)	46.6	57.7	46.5	44.9	47.8	31.1
Effective (%)	99	98.8	98.96	93	92.82	92.69
Error(%)	0.03	0.03	0.03	0.03	0.03	0.03
Q20(%)	95.94	96.12	95.73	95.17	94.61	95.31
Q30(%)	89.57	89.92	89.17	88.78	87.9	89.03
GC(%)	40.85	37.39	38.54	41.1	42.12	40.04
	Raw reads: total amount of reads of raw data (read1 and read2)
	Raw data: (Raw reads) * (sequence length), calculating in G
	Effective: (Clean reads/Raw reads)*100%
	Error: base error rate
	Q20, Q30: (Base count of Phred value > 20 or 30) / (Total base count)
	GC: (G & C base count) / (Total base count)
Summary of metatranscriptomic sequencing data information
Sample	Raw reads	Raw data	Effective(%)	Error(%)	Q20(%)	Q30(%)	GC(%)
RE2	351085946	52.7	98.81	0.03	96.85	91.92	50.05
RE3	343150928	51.5	98.29	0.03	97.13	92.55	54.96
RG1	339163392	50.9	97.32	0.03	97.43	93.29	59.95
RG2	363073272	54.5	98.32	0.03	97.15	92.72	58.92
RE5	363590868	54.5	99.12	0.03	97.25	92.75	53.48
RG5	385548886	57.8	97.01	0.03	97.23	92.83	58.49

## Sheet: Table S4
Table S4:
Contig stats for de novo co-assembled reads from E. pulchripes								Contig stat for de novo co-assembled reads from G. connexa
Tool: Megahit			Tool: Trinity					Tool: Megahit			Tool: Trinity
Metagenomes			Metatranscriptomes					Metagenomes			Metatranscriptomes
contigs_db	my metagenome		contigs_db	my metatranscriptomes				contigs_db	my metagenome		contigs_db	my metatranscriptome
Total Length	2917902503		Total Length	1880143139				Total Length	513250432		Total Length	547511786
Num Contigs	823563		Num Contigs	1346345				Num Contigs	162810		Num Contigs	327048
Num Contigs > 100 kb	1112		Num Contigs > 100 kb	0				Num Contigs > 100 kb	99		Num Contigs > 100 kb	2
Num Contigs > 50 kb	4350		Num Contigs > 50 kb	11				Num Contigs > 50 kb	388		Num Contigs > 50 kb	5
Num Contigs > 20 kb	18098		Num Contigs > 20 kb	811				Num Contigs > 20 kb	2510		Num Contigs > 20 kb	385
Num Contigs > 10 kb	44344		Num Contigs > 10 kb	8959				Num Contigs > 10 kb	8144		Num Contigs > 10 kb	3980
Num Contigs > 5 kb	102910		Num Contigs > 5 kb	45016				Num Contigs > 5 kb	20298		Num Contigs > 5 kb	18688
Num Contigs > 2.5 kb	243172		Num Contigs > 2.5 kb	149461				Num Contigs > 2.5 kb	44788		Num Contigs > 2.5 kb	52512
Longest Contig	947241		Longest Contig	58538				Longest Contig	785980		Longest Contig	128857
Shortest Contig	1000		Shortest Contig	500				Shortest Contig	1000		Shortest Contig	500
Num Genes (prodigal)	2419146		Num Genes (prodigal)	2192995				Num Genes (prodigal)	514243		Num Genes (prodigal)	530743
L50	81492		L50	252996				L50	19932		L50	52989
L75	300632		L75	632900				L75	64514		L75	137161
L90	567435		L90	1009698				L90	116327		L90	232359
N50	6064		N50	1766				N50	5081		N50	2484
N75	2118		N75	907				N75	1862		N75	1121
N90	1314		N90	628				N90	1232		N90	678
Archaea_76	20052		Archaea_76	32213				Archaea_76	2872		Archaea_76	7292
Bacteria_71	36929		Bacteria_71	56688				Bacteria_71	5370		Bacteria_71	12705
Protista_83	1908		Protista_83	3694				Protista_83	321		Protista_83	1071
Ribosomal_RNA_12S	0		Ribosomal_RNA_12S	0				Ribosomal_RNA_12S	0		Ribosomal_RNA_12S	0
Ribosomal_RNA_16S	158		Ribosomal_RNA_16S	2				Ribosomal_RNA_16S	36		Ribosomal_RNA_16S	1
Ribosomal_RNA_18S	18		Ribosomal_RNA_18S	3				Ribosomal_RNA_18S	11		Ribosomal_RNA_18S	0
Ribosomal_RNA_23S	365		Ribosomal_RNA_23S	0				Ribosomal_RNA_23S	94		Ribosomal_RNA_23S	0
Ribosomal_RNA_28S	31		Ribosomal_RNA_28S	1				Ribosomal_RNA_28S	28		Ribosomal_RNA_28S	2
Ribosomal_RNA_5S	0		Ribosomal_RNA_5S	0				Ribosomal_RNA_5S	0		Ribosomal_RNA_5S	0
bacteria (Bacteria_71)	505		eukarya (Protista_83)	20				bacteria (Bacteria_71)	77		bacteria (Bacteria_71)	270
archaea (Archaea_76)	3		bacteria (Bacteria_71)	858				archaea (Archaea_76)	0		archaea (Archaea_76)	0
eukarya (Protista_83)	0		archaea (Archaea_76)	3				eukarya (Protista_83)	0		eukarya (Protista_83)	8

## Sheet: Table S5
Table S5:
Removal of potential eukaryotic and unknown contigs with Whokaryote					Metagenomes from Epibolus pulchripes							Metatranscriptomes from Epibolus pulchripes								ORFs percent abundance after removal of “no support” clades and contigs less than 200															Metagenomes from Glomeris connexa									Metatranscriptomes from Glomeris connexa
Whokaryote recommends a minimum contig size of 5000 bp (5 kb). Accuracy on contigs below 5000 is lower. Due to the limited count of contigs measuring ≥ 2500 bp, we opted to use a minimum length Of 1000 bp for both sequencing types. Moreover, contigs with less than 2 genes And shorter than the minimum size are not considered by Whokaryote And therefore are not in the output files.																																			# total number of contigs in Glomeris connexa is 62,892 representing 204,264,670 positions.									# total number of contigs in G. connexa is 24,239 representing 52,931,008 positions.
					#Whokaryote was used to remove potentially non-prokaryotic contigs							#Whokaryote was used to remove potentially non-prokaryotic contigs								MG	Metagenomes														# 60,001 contigs have taxonomy assigned (95.40%) representing 199,618,755 positions (97.73%)									# 22,419 contigs have taxonomy assigned (92.49%) representing 49,256,035 positions (93.06%)
E. pulchripes					# total number of contigs in E. pulchripes is 338,035 representing 1,644,238,863 positions.							# total number of contigs in E. pulchripes is 239,277 representing 591,087,500 positions.								MT	Metatranscriptomes														#									#
Metagenomes					# 321,387 contigs have taxonomy assigned (95.08%) representing 1,615,164,998 positions (98.23%)							# 227,169 contigs have taxonomy assigned (94.94%) representing 569,097,025 positions (96.28%)																							# rank	clade	number of contigs	number of ORFs	number of positions					# rank	clade	number of contigs	number of ORFs	number of positions
Num of contigs >= 1000	Retained	Removed			#							#									Source	clade	number of ORFs	Percent abundance (%)											superkingdom	NA	46712	195552	160576592					superkingdom	NA	15161	45260	33702842
Total number of contigs	823563	0			# rank	clade	number of contigs	number of ORFs	number of positions			# rank	clade	number of contigs	number of ORFs	number of positions				1	MG	Bacteroidota	358237	33.8221											superkingdom	no support	13289	49883	39042163					superkingdom	no support	7258	20678	15553193
archaea	11521				superkingdom	NA	195826	1064806	1016546125			superkingdom	NA	149916	459874	386004350				2	MG	Firmicutes	320589	30.2677											phylum	Proteobacteria	12802	71847	63595605					phylum	no support	7258	20678	15553193
bacteria	466695				superkingdom	no support	125561	642251	598618873	338035		superkingdom	no support	77253	230495	183092675				3	MG	Proteobacteria	211983	20.0139											phylum	no support	13289	49883	39042163					phylum	Proteobacteria	5320	16777	12574081
eukarya	338122				phylum	no support	125561	642251	598618873			phylum	no support	77253	230495	183092675				4	MG	Verrucomicrobiota	45308	4.27765											phylum	Actinobacteriota	13029	40309	28393647					phylum	Firmicutes	4489	12753	9045177
organelle	1091 (mitochondrion – 386, plastid – 688 and unknown - 17)				phylum	Bacteroidota	47447	358237	387305219			phylum	Bacteroidota	49521	153506	139947388				5	MG	Desulfobacterota	35813	3.3812											phylum	Bacteroidota	7649	30491	26451167					phylum	Bacteroidota	1041	3062	2219671
prokarya	2494				phylum	Firmicutes	65263	320589	284637709			phylum	Firmicutes	48273	145445	117492568				6	MG	Actinobacteriota	32355	3.05472											phylum	Firmicutes	11282	46099	36692416					phylum	Actinobacteriota	872	2282	1479501
unknown	3640				phylum	Proteobacteria	45075	211983	182469496			phylum	Proteobacteria	25570	80984	61661618				7	MG	Cyanobacteria	11270	1.06403											phylum	Desulfobacterota	402	1971	1933392					phylum	Desulfobacterota	226	744	566961
					phylum	Verrucomicrobiota	9926	45308	45543092			phylum	Desulfobacterota	6611	21138	17561103				8	MG	Spirochaetota	6390	0.603297											phylum	Cyanobacteria	380	1451	1183523					phylum	Thermoplasmatota	103	270	264044
Contigs >= two genes	Contigs	Percentage			phylum	Desulfobacterota	5859	35813	35271051			phylum	Actinobacteriota	4751	16161	13656118				9	MG	Methanobacteriota	5871	0.554297											phylum	Halobacteriota	236	647	450268					phylum	Planctomycetota	65	194	195025
Total number of contigs	443252				phylum	Actinobacteriota	6634	32355	28893543			phylum	Verrucomicrobiota	3276	8450	6875678				10	MG	Halobacteriota	5558	0.524746											phylum	Thermoproteota	219	603	407225					phylum	Asgardarchaeota	60	168	193198
Prokaryotic contigs	338035	76			phylum	Cyanobacteria	1707	11270	10309642			phylum	Synergistota	1369	4855	4116780				11	MG	Synergistota	5525	0.52163											phylum	Asgardarchaeota	137	438	329766					phylum	Thermoproteota	93	240	190763
Eukaryotic contigs	105217	24			phylum	Spirochaetota	1347	6390	5977932			phylum	Spirochaetota	1554	4567	3633089				12	MG	Thermoproteota	4611	0.435337											phylum	Thermoplasmatota	129	365	253722					phylum	Halobacteriota	67	161	151065
					phylum	Synergistota	915	5525	5147490			phylum	Myxococcota	857	3081	3026167				13	MG	Planctomycetota	4588	0.433165											phylum	Methanobacteriota	71	332	217892					phylum	Spirochaetota	48	140	123220
					phylum	Methanobacteriota	1779	5871	4787680			phylum	Thermoplasmatota	1130	3171	2825913				14	MG	Thermoplasmatota	4538	0.428445											phylum	Verrucomicrobiota	87	206	136800					phylum	Nanoarchaeota	30	97	100719
					phylum	Halobacteriota	1880	5558	4326568			phylum	Halobacteriota	1064	2712	2336618				15	MG	Myxococcota	3004	0.283616											phylum	Nanoarchaeota	52	156	104032					phylum	Methanobacteriota	27	79	62065
Metatranscriptomes					phylum	Planctomycetota	1634	4588	4001846			phylum	Thermoproteota	966	2433	2086540				16	MG	Nanoarchaeota	1015	0.0958288											phylum	Spirochaetota	56	145	92195					phylum	Campylobacterota	8	44	43102
Num of contigs >= 1000	Retained	Removed			phylum	Thermoplasmatota	1059	4538	3930067			phylum	Planctomycetota	926	2290	1958059				17	MG	Asgardarchaeota	778	0.073453											phylum	Planctomycetota	29	71	53876					phylum	Cyanobacteria	26	67	42217
Total number of contigs	558674	787671			phylum	Thermoproteota	1685	4611	3652932			phylum	Methanobacteriota	910	2556	1892001				18	MG	Bdellovibrionota	629	0.0593856											phylum	Iainarchaeota	11	49	38387					phylum	Myxococcota	9	26	20938
archaea	13077				phylum	Myxococcota	514	3004	3245881			phylum	Cyanobacteria	505	1402	1171099				19	MG	Fusobacteriota	603	0.0569308											phylum	Campylobacterota	17	46	36831					phylum	Nitrospirota	3	9	14514
bacteria	369274				phylum	Nanoarchaeota	332	1015	730427			phylum	Asgardarchaeota	255	616	515659				20	MG	Chloroflexota	515	0.0486225											phylum	Acidobacteriota	19	49	31703					phylum	Verrucomicrobiota	8	19	12907
eukarya	169714				phylum	Patescibacteria	108	795	680277			phylum	Nanoarchaeota	189	572	453822				1	MT	Bacteroidota	153506	33.8591											phylum	Patescibacteria	14	39	23237					phylum	Thermotogota	7	16	12103
organelle	972 (mitochondrion – 378, plastid – 574 and unknown - 20)				phylum	Acidobacteriota	300	806	649916			phylum	Acidobacteriota	178	441	423026				2	MT	Firmicutes	145445	32.0811											phylum	Fusobacteriota	16	42	23196					phylum	QMZS01	1	12	11381
prokarya	2588				phylum	Asgardarchaeota	295	778	588486			phylum	Campylobacterota	100	316	252165				3	MT	Proteobacteria	80984	17.8628											phylum	Chloroflexota	13	30	19609					phylum	Acidobacteriota	6	15	10804
unknown	3049				phylum	Chloroflexota	201	515	422608			phylum	Patescibacteria	122	362	245603				4	MT	Desulfobacterota	21138	4.66245											phylum	Myxococcota	12	30	18131					phylum	Chloroflexota	3	8	7880
					phylum	Campylobacterota	195	574	420814			phylum	Thermotogota	97	264	227066				5	MT	Actinobacteriota	16161	3.56466											phylum	QMZS01	2	17	13697					phylum	Chlamydiota	4	10	6896
Contigs >= two genes	Contigs	Percentage			phylum	Fusobacteriota	221	603	412952			phylum	Armatimonadota	79	210	195678				6	MT	Verrucomicrobiota	8450	1.86383											phylum	Synergistota	5	15	10373					phylum	Synergistota	4	8	5656
Total number of contigs	334343				phylum	Bdellovibrionota	243	629	409146			phylum	Cloacimonadota	85	246	192134				7	MT	Synergistota	4855	1.07088											phylum	Altarchaeota	6	15	8558					phylum	Patescibacteria	1	4	3422
Prokaryotic contigs	239277	72			phylum	Chlamydiota	158	411	316707			phylum	Fusobacteriota	60	159	130402				8	MT	Spirochaetota	4567	1.00735											phylum	Krumholzibacteriota	3	7	6546					phylum	Altarchaeota	2	4	3174
Eukaryotic contigs	95066	28			phylum	Thermotogota	136	384	299092			phylum	Krumholzibacteriota	57	145	121436				9	MT	Thermoplasmatota	3171	0.699433											phylum	Cloacimonadota	4	8	5539					phylum	Fusobacteriota	2	4	2479
					phylum	Armatimonadota	97	289	264460			phylum	Altarchaeota	45	119	104405				10	MT	Myxococcota	3081	0.679582											phylum	Bdellovibrionota	2	5	5055					phylum	Bdellovibrionota	2	5	2301
					phylum	Cloacimonadota	98	291	244312			phylum	Iainarchaeota	45	117	91003				11	MT	Halobacteriota	2712	0.598191											phylum	Chlamydiota	4	10	4876					phylum	Micrarchaeota	1	2	1960
					phylum	Altarchaeota	87	261	214626			phylum	Edwardsbacteria	33	95	85054				12	MT	Methanobacteriota	2556	0.563782											phylum	Edwardsbacteria	3	6	4726					phylum	Hydrothermarchaeota	1	3	1877
G. connexa					phylum	Firestonebacteria	100	252	210788			phylum	Firestonebacteria	39	94	74591				13	MT	Thermoproteota	2433	0.536651											phylum	Aenigmatarchaeota	3	8	4479					phylum	Edwardsbacteria	1	2	1592
Metagenomes					phylum	Krumholzibacteriota	77	248	200306			phylum	Bdellovibrionota	28	77	72118				14	MT	Planctomycetota	2290	0.50511											phylum	Armatimonadota	3	8	3894					phylum	SAR324	1	3	1253
Num of contigs >= 1000	Retained	Removed			phylum	Iainarchaeota	88	268	184947			phylum	Micrarchaeota	19	48	56982				15	MT	Cyanobacteria	1402	0.309242											phylum	Micrarchaeota	2	5	3835					phylum	Hadarchaeota	1	2	1209
Total number of contigs	162810	0			phylum	Edwardsbacteria	72	225	164553			phylum	Eremiobacterota	16	52	46512				16	MT	Asgardarchaeota	616	0.135872											phylum	Nitrospirota	3	9	5057					phylum	Gemmatimonadota	1	2	1009
archaea	3392				phylum	Micrarchaeota	38	112	102266			phylum	Chlamydiota	18	48	43662																			phylum	Hydrothermarchaeota	3	6	3362					class	no support	8402	24303	18249548
bacteria	86380				phylum	Nitrospirota	69	203	150320			phylum	SAR324	21	45	41771																			phylum	Deinococcota	2	5	2315					class	Gammaproteobacteria	3977	12142	8697221
eukarya	70256				phylum	SAR324	32	80	73528			phylum	Hydrothermarchaeota	15	34	24106																			phylum	EX4484-52	2	4	2189					class	Clostridia	3593	10082	7184536
organelle	914 (mitochondrion – 385, plastid – 502 and unknown – 27)				phylum	Hydrothermarchaeota	38	98	71397			phylum	Nitrospirota	9	25	21657																			phylum	CG2-30-70-394	1	3	2064					class	Bacilli	2561	7818	6118787
prokarya 601					phylum	Hadarchaeota	25	68	45855			phylum	Aenigmatarchaeota	17	41	42874																			phylum	Thermotogota	1	3	1737					class	Alphaproteobacteria	1094	3699	3053001
unknown 1267					phylum	CG2-30-70-394	14	37	37333			phylum	Hadarchaeota	11	25	21036																			phylum	PWEA01	1	2	1670					class	Bacteroidia	1020	2999	2176474
					phylum	Aenigmatarchaeota	20	67	40687			phylum	CG2-30-70-394	10	29	18288																			class	no support	15553	59956	47392564					class	Actinomycetia	845	2220	1418196
Contigs >= two genes	Contigs	Percentage			phylum	Gemmatimonadota	14	38	25693			phylum	EX4484-52	6	30	14487																			class	Gammaproteobacteria	9380	43768	37206916					class	Desulfovibrionia	191	653	508436
Total number of contigs	112163				phylum	EX4484-52	13	37	24339			phylum	PWEA01	6	16	10090																			class	Actinomycetia	12285	38258	27126900					class	Phycisphaerae	65	194	195025
Prokaryotic contigs	62892	56			phylum	PWEA01	11	28	23956			phylum	Huberarchaeota	1	2	2945																			class	Bacteroidia	7456	29896	26001146					class	Heimdallarchaeia	45	134	169343
Eukaryotic contigs	49271	44			phylum	Eremiobacterota	13	34	23349			phylum	Nanohaloarchaeota	1	2	1443																			class	Alphaproteobacteria	2853	25422	24121291					class	Moorellia	31	127	139022
					phylum	Deinococcota	5	15	8682			class	no support	87286	262133	208415376																			class	Bacilli	4026	20123	17169427					class	Thermoplasmata	48	122	122063
					phylum	Nanohaloarchaeota	1	3	2534			class	Bacteroidia	47939	148970	136113014																			class	Clostridia	5894	19807	14379236					class	Bathyarchaeia	57	158	116931
					phylum	Undinarchaeota	1	2	1621			class	Clostridia	32777	100929	82456813																			class	Desulfovibrionia	333	1676	1655775					class	Nanoarchaeia	30	97	100719
Metatranscriptomes					class	no support	141736	739550	690448089			class	Gammaproteobacteria	20023	62855	46924595																			class	Vampirovibrionia	306	1246	1034924					class	Methanosarcinia	26	65	82267
Num of contigs >= 1000	Retained	Removed			class	Bacteroidia	45672	350802	380294840			class	Desulfovibrionia	5294	16647	13618874																			class	Thermoleophilia	351	851	452657					class	Poseidoniia_A	36	90	79785
Total number of contigs	155075	171973			class	Clostridia	43328	208557	183770397			class	Actinomycetia	4254	14858	12698861																			class	Bathyarchaeia	149	425	288472					class	Thermoanaerobacteria	47	109	79289
archaea	3434				class	Gammaproteobacteria	31267	149452	129787709			class	Bacilli	4401	12517	10711087																			class	Heimdallarchaeia	111	350	272835					class	Spirochaetia	34	85	76872
bacteria	41505				class	Verrucomicrobiae	9580	43273	43256282			class	Clostridia_A	5247	14058	10649398																			class	Methanosarcinia	94	247	186216					class	Methanobacteria	25	71	58409
eukarya	107478				class	Alphaproteobacteria	10000	46169	38577880			class	Alphaproteobacteria	3495	11063	8704050																			class	Methanobacteria	51	282	185248					class	Leptospirae	12	51	43144
organelle	505 (mitochondrion – 205, plastid – 289, unknown – 11)				class	Desulfovibrionia	4710	28334	27735713			class	Verrucomicrobiae	2963	7497	6144377																			class	Thermoplasmata	78	219	164175					class	Campylobacteria	8	44	43102
prokarya	520				class	Actinomycetia	5375	26769	23674777			class	Synergistia	1369	4855	4116780																			class	Acidimicrobiia	84	209	144427					class	Clostridia_A	22	50	42803
unknown	1633				class	Clostridia_A	5655	21703	18685384			class	Spirochaetia	1416	4186	3309706																			class	Verrucomicrobiae	87	206	136800					class	Syntrophomonadia	16	37	36107
					class	Bacilli	5372	18602	14564828			class	Myxococcia	741	2682	2620266																			class	Cyanobacteriia	68	177	124443					class	Thermoproteia	13	26	34087
Contigs >= two genes	Contigs	Percentage			class	Vampirovibrionia	1283	10000	9298656			class	Phycisphaerae	926	2290	1958059																			class	Methanomicrobia	64	170	119855					class	EX4484-6	5	16	31010
Total number of contigs	87096				class	Spirochaetia	1140	5486	5175580			class	Thermoplasmata	703	2131	1842437																			class	Nanoarchaeia	52	156	104032					class	Cyanobacteriia	17	43	29884
Prokaryotic contigs	24239	28			class	Synergistia	915	5525	5147490			class	Methanobacteria	799	2294	1700358																			class	Clostridia_A	48	140	97344					class	Negativicutes	17	37	29301
Eukaryotic contigs	62857	72			class	Coriobacteriia	950	4624	4486424			class	Desulfobulbia	310	1348	1218276																			class	Thermoanaerobacteria	49	123	85851					class	Methanomicrobia	14	37	26800
					class	Methanobacteria	1586	5322	4376338			class	Bathyarchaeia	508	1293	1093477																			class	Halobacteria	40	133	82983					class	Coriobacteriia	12	24	25100
					class	Phycisphaerae	1634	4588	4001846			class	Methanosarcinia	452	1143	1064035																			class	UBA4882	30	90	62997					class	Nitrososphaeria	11	28	20887
					class	Thermoplasmata	626	3359	2980807			class	Poseidoniia_A	334	816	751598																			class	Spirochaetia	37	92	56279					class	Halobacteria	11	23	15353
					class	Negativicutes	360	2824	2616552			class	Cyanobacteriia	223	637	657740																			class	Phycisphaerae	29	71	53876					class	Thermodesulfovibrionia	3	9	14514
					class	Myxococcia	387	2350	2555215			class	Syntrophomonadia	304	867	656638																			class	Negativicutes	29	78	52496					class	Verrucomicrobiae	8	19	12907
					class	Bathyarchaeia	884	2491	1932243			class	Negativicutes	329	868	626617																			class	Poseidoniia_A	29	86	52459					class	Vampirovibrionia	9	24	12333
					class	Syntrophomonadia	272	1889	1775010			class	Coriobacteriia	287	754	566853																			class	Syntrophomonadia	25	68	51452					class	Desulfobulbia	10	25	12170
					class	Methanosarcinia	715	2092	1639292			class	Methanomicrobia	249	642	565387																			class	Nitrososphaeria	30	84	49773					class	Thermotogae	7	16	12103
					class	Kiritimatiellae	236	1074	1090831			class	Desulfuromonadia	181	523	529462																			class	Chlorobia	28	79	45070					class	QMZS01	1	12	11381
					class	Methanomicrobia	441	1384	1057555			class	Kiritimatiellae	225	669	510726																			class	Thermoproteia	24	55	40980					class	Thorarchaeia	7	17	10962
					class	Cyanobacteriia	412	1200	955149			class	Vampirovibrionia	279	759	509274																			class	Iainarchaeia	11	49	38387					class	Acidimicrobiia	3	6	10607
					class	Desulfobulbia	106	800	824959			class	Thermoanaerobacteria	239	603	503999																			class	Campylobacteria	17	46	36831					class	JABDBI01	5	12	9343
					class	Nanoarchaeia	332	1015	730427			class	Nanoarchaeia	189	572	453822																			class	Moorellia	18	47	33506					class	B47-G6	1	10	8492
					class	Thermoanaerobacteria	323	876	653738			class	Chlorobia	149	431	340534																			class	Thorarchaeia	10	49	28412					class	Desulfomonilia	6	17	8171
					class	Poseidoniia_A	272	726	596846			class	Desulfomonilia	158	405	324549																			class	Thermococci	17	42	26590					class	E2	4	8	7599
					class	Halobacteria	265	695	516283			class	Moorellia	108	323	293007																			class	Ignavibacteria	12	28	26038					class	Chlorobia	2	4	7500
					class	UBA4882	237	683	511133			class	Syntrophia	116	363	282874																			class	Fusobacteriia	16	42	23196					class	Rhodothermia	2	9	7135
					class	Chlorobia	171	522	421123			class	UBA4882	129	341	267979																			class	Leptospirae	9	27	21378					class	Chlamydiia	4	10	6896
					class	Campylobacteria	195	574	420814			class	Lokiarchaeia	130	301	258221																			class	Halanaerobiia	12	30	20375					class	Ignavibacteria	3	11	6607
					class	Fusobacteriia	221	603	412952			class	Campylobacteria	100	316	252165																			class	Acidobacteriae	12	31	19286					class	Synergistia	4	8	5656
					class	Bdellovibrionia	243	629	409146			class	Thermotogae	97	264	227066																			class	Coriobacteriia	10	23	19122					class	Acidobacteriae	4	10	5460
					class	Desulfuromonadia	184	509	387565			class	Acidobacteriae	105	259	216159																			class	Archaeoglobi	9	26	18676					class	Holophagae	2	5	5344
					class	Ignavibacteria	163	469	373238			class	Ignavibacteria	95	241	208768																			class	UBA10030	5	12	18330					class	UBA9042	3	8	5244
					class	Acidobacteriae	175	465	371254			class	Halobacteria	109	268	201174																			class	Lokiarchaeia	9	21	17790					class	Archaeoglobi	4	8	4757
					class	Desulfomonilia	164	411	350176			class	Nitrososphaeria	83	202	198187																			class	Desulfomonilia	8	20	13931					class	Poseidoniia_B	3	9	4598
					class	Chlamydiia	158	411	316707			class	Fimbriimonadia	79	210	195678																			class	QMZS01	2	17	13697					class	Desulfuromonadia	3	8	4391
					class	Thermococci	148	419	311203			class	Cloacimonadia	85	246	192134																			class	E2	9	23	13492					class	Methanomethylicia	2	7	3844
					class	Lokiarchaeia	147	385	304714			class	Holophagae	54	143	171172																			class	Paceibacteria	6	20	12074					class	Thermococci	2	8	3656
					class	Nitrososphaeria	147	399	302945			class	Thermoproteia	70	176	149384																			class	Syntrophia	7	16	11269					class	ABY1	1	4	3422
					class	Syntrophia	147	413	300076			class	Heimdallarchaeia	64	170	146920																			class	Myxococcia	7	18	10526					class	Lokiarchaeia_A	2	4	3356
					class	Thermotogae	136	384	299092			class	Rhodothermia	76	179	146757																			class	Synergistia	5	15	10373					class	Dehalococcoidia	1	4	3221
					class	Fimbriimonadia	97	289	264460			class	Thermococci	80	192	142272																			class	JABDBI01	6	15	10288					class	Brachyspirae	2	4	3204
					class	Cloacimonadia	98	291	244312			class	Fusobacteriia	60	159	130402																			class	Brachyspirae	7	15	9387					class	Halanaerobiia	2	5	3197
					class	EX4484-205	113	285	243306			class	UBA9042	41	126	129020																			class	Vicinamibacteria	5	12	9197					class	Altarchaeia	2	4	3174
					class	Acidimicrobiia	132	338	238470			class	Anaerolineae	64	148	128791																			class	Altarchaeia	6	15	8558					class	Myxococcia	2	4	3125
					class	Thermoproteia	117	294	233813			class	EX4484-205	64	146	123762																			class	Saccharimonadia	6	13	6861					class	Fusobacteriia	2	4	2479
					class	Moorellia	117	301	218774			class	Krumholzibacteria	57	145	121436																			class	Desulfobulbia	5	11	6820					class	Lokiarchaeia	2	4	2354
					class	E2	98	275	217841			class	E2	60	139	121352																			class	Krumholzibacteria	3	7	6546					class	Bdellovibrionia	2	5	2301
					class	Holophagae	96	258	216217			class	Leptospirae	57	151	120486																			class	Methanococci	3	8	6054					class	Thermoleophilia	1	2	2224
					class	Altarchaeia	87	261	214626			class	UBA10030	48	116	116235																			class	Methanocellia	3	7	5683					class	Micrarchaeia	1	2	1960
					class	D2-FULL-39-29	100	252	210788			class	UBA796	38	101	107704																			class	Cloacimonadia	4	8	5539					class	UBA796	1	3	1953
					class	Anaerolineae	95	255	204868			class	Altarchaeia	45	119	104405																			class	B47-G6	2	9	5532					class	Hydrothermarchaeia	1	3	1877
					class	Krumholzibacteria	77	248	200306			class	Saccharimonadia	51	159	102941																			class	Dehalococcoidia	4	11	5455					class	GWC2-55-46	1	2	1794
					class	Leptospirae	91	282	198064			class	Archaeoglobi	51	133	101663																			class	Bdellovibrionia	2	5	5055					class	Syntropharchaeia	1	2	1675
					class	Iainarchaeia	88	268	184947			class	Iainarchaeia	45	117	91003																			class	Chlamydiia	4	10	4876					class	AC1	1	2	1592
					class	Heimdallarchaeia	93	262	178224			class	Acidimicrobiia	51	117	89151																			class	Anaerolineae	3	6	4760					class	SAR324	1	3	1253
					class	Archaeoglobi	82	237	175065			class	AC1	33	95	85054																			class	AC1	3	6	4726					class	Hadarchaeia	1	2	1209
					class	UBA796	64	191	172714			class	Halanaerobiia	44	112	81191																			class	Aenigmatarchaeia	3	8	4479					class	SW-10-69-26	1	3	1154
					class	AC1	72	225	164553			class	D2-FULL-39-29	39	94	74591																			class	Syntropharchaeia	3	10	4395					class	Syntrophia	1	2	1145
					class	Rhodothermia	73	188	153051			class	Bdellovibrionia	28	77	72118																			class	Desulfuromonadia	3	7	4101					class	Methanocellia	1	2	1145
					class	UBA10030	65	176	151220			class	Methanomethylicia	30	75	69113																			class	UBA796	2	5	3935					class	EX4484-205	1	2	1040
					class	Halanaerobiia	71	195	151075			class	Thermoleophilia	49	117	67304																			class	Fimbriimonadia	3	8	3894					class	Gemmatimonadetes	1	2	1009
					class	Saccharimonadia	6	137	138167			class	Thermodesulfovibrionia	34	94	64832																			class	Micrarchaeia	2	5	3835					order	no support	12191	36373	27419437
					class	Brachyspirae	67	190	128783			class	Micrarchaeia	19	48	56982																			class	Thermodesulfovibrionia	2	6	3750					order	Enterobacterales	2316	7016	5231904
					class	Paceibacteria	55	165	112207			class	Kryptonia	33	76	55823																			class	Rhodothermia	3	6	3540					order	Lachnospirales	1065	2995	2001908
					class	Micrarchaeia	38	112	102266			class	Brachyspirae	30	65	54183																			class	Kryptonia	1	3	3490					order	Paenibacillales	714	2143	1758372
					class	Thermodesulfovibrionia	48	132	101023			class	Thorarchaeia	26	65	53559																			class	Hydrothermarchaeia	3	6	3362					order	Bacteroidales	732	2138	1604208
					class	Syntropharchaeia	37	122	91684			class	ABY1	27	57	48294																			class	Holophagae	2	6	3220					order	Burkholderiales	733	2227	1497277
					class	Dehalococcoidia	45	113	91673			class	Eremiobacteria	16	52	46512																			class	Methanomethylicia	2	5	3111					order	Oscillospirales	606	1716	1229317
					class	GWC2-55-46	45	124	89953			class	GWC2-55-46	27	63	46102																			class	EX4484-205	1	3	3041					order	Pseudomonadales	529	1487	950217
					class	Bog-38	24	101	84293			class	Syntropharchaeia	24	60	45896																			class	Thermodesulfobacteria	1	5	2954					order	Actinomycetales	488	1293	850611
					class	Methanomethylicia	40	108	76048			class	Paceibacteria	24	65	45015																			class	ABY1	1	3	2889					order	Rickettsiales	217	697	641746
					class	UBA9042	29	82	75626			class	Chloroflexia	21	53	43690																			class	UBA186	2	4	2835					order	Clostridiales	324	792	632555
					class	SAR324	32	80	73528			class	Chlamydiia	18	48	43662																			class	Chloroflexia	1	2	2419					order	Erysipelotrichales	297	861	583022
					class	Hydrothermarchaeia	38	98	71397			class	SAR324	21	45	41771																			class	Deinococci	2	5	2315					order	Desulfovibrionales	191	653	508436
					class	Kryptonia	30	81	67226			class	Methanococci	23	54	37214																			class	EX4484-52	2	4	2189					order	Bacillales	174	509	408952
					class	ABY1	25	69	58239			class	UBA2235	20	45	34485																			class	CG2-30-70-394	1	3	2064					order	Rhizobiales	137	353	256542
					class	Vicinamibacteria	26	76	57390			class	Methanocellia	18	41	29628																			class	Lokiarchaeia_A	1	4	2050					order	Lactobacillales	108	305	249534
					class	Methanococci	24	75	57309			class	Dehalococcoidia	17	43	28925																			class	Poseidoniia_B	1	3	1741					order	Acetivibrionales	116	307	216856
					class	JABDBI01	26	75	56588			class	Gemmatimonadetes	12	26	24513																			class	Thermotogae	1	3	1737					order	Chitinophagales	114	384	196440
					class	Chloroflexia	23	54	54594			class	B47-G6	4	13	24248																			class	PWEA01	1	2	1670					order	UBA1161	58	169	169848
					class	Thorarchaeia	30	68	53090			class	Hydrothermarchaeia	15	34	24106																			class	Ellin6529	1	2	1502					order	Mycobacteriales	107	267	161886
					class	Leptospirillia	21	71	49297			class	Vicinamibacteria	14	29	23699																			class	Leptospirillia	1	3	1307					order	LC-3	38	117	150787
					class	Thermodesulfobacteria	23	62	45363			class	Ellin6529	12	25	22394																			class	Methanonatronarchaeia	1	2	1267					order	Flavobacteriales	78	229	148960
					class	Hadarchaeia	24	63	42644			class	Leptospirillia	9	25	21657																			class	Bog-38	1	3	1058					order	Moorellales	31	127	139022
					class	Methanocellia	21	55	39569			class	Aenigmatarchaeia	12	30	21471																			class	UBA9042	1	2	1052					order	Azospirillales	63	194	132361
					class	CG2-30-70-394	14	37	37333			class	Aenigmatarchaeia_A	5	11	21403																			class	UBA2235	1	2	1024					order	Acetobacterales	78	207	131240
					class	Aenigmatarchaeia	16	58	34749			class	Hadarchaeia	11	25	21036																			class	Methanosarcinia_A	1	2	1014					order	Streptomycetales	61	165	103472
					class	UBA2235	16	38	28188			class	Thermodesulfobacteria	13	29	20498																			order	no support	24074	107120	88511549					order	B26-1	43	117	89917
					class	Ellin6529	15	35	27618			class	JABDBI01	9	23	19827																			order	Enterobacterales	4584	23399	20500747					order	Tissierellales	37	83	81747
					class	Gemmatimonadetes	14	38	25693			class	CG2-30-70-394	10	29	18288																			order	Bacteroidales	2642	12450	11734618					order	Woesearchaeales	19	63	79832
					class	EX4484-52	13	37	24339			class	Korarchaeia	10	24	16717																			order	Actinomycetales	4204	14484	11092445					order	Poseidoniales	36	90	79785
					class	PWEA01	11	28	23956			class	Bog-38	8	19	15051																			order	Burkholderiales	2816	12131	10122376					order	Methanosarcinales	23	56	71240
					class	Eremiobacteria	13	34	23349			class	EX4484-52	6	30	14487																			order	Chitinophagales	2547	8318	6620706					order	Bacillales_B	36	90	67264
					class	Korarchaeia	14	35	22246			class	Poseidoniia_B	4	11	13219																			order	Rhizobiales_A	184	4282	4274279					order	PWKY01	21	62	59444
					class	Methanosarcinia_A	8	18	19841			class	PWEA01	6	16	10090																			order	Sphingomonadales	75	3861	3939642					order	Methanomassiliicoccales	25	55	58682
					class	Thermoleophilia	12	26	17576			class	Microgenomatia	5	13	8538																			order	Propionibacteriales	1626	5164	3683880					order	Methanobacteriales	25	71	58409
					class	Methanoliparia	7	18	15588			class	Deinococci	5	11	6407																			order	Streptomycetales	1979	5345	3524018					order	Treponematales	30	68	55724
					class	Microgenomatia	8	21	15008			class	Methanoliparia	2	4	4738																			order	Azospirillales	123	3095	3224691					order	Monoglobales_A	20	42	53027
					class	UBA186	7	17	13017			class	WWE3	3	7	4196																			order	Mycobacteriales	2006	5016	2995007					order	Rhodospirillales	17	57	47686
					class	B47-G6	7	16	11900			class	DTBI01	2	6	4158																			order	Erysipelotrichales	1031	3918	2987915					order	Caldicellulosiruptorales	29	63	47685
					class	SW-10-69-26	3	14	11334			class	Huberarchaeia	1	2	2945																			order	Oscillospirales	1181	3994	2861614					order	Leptospirales	12	51	43144
					class	WWE3	5	14	9899			class	UBA186	2	4	2864																			order	Lachnospirales	1412	4096	2800450					order	Campylobacterales	8	44	43102
					class	Methanopyri	6	14	9270			class	SW-10-69-26	2	4	2774																			order	Rhizobiales	1725	4333	2653200					order	Christensenellales	22	50	42803
					class	Deinococci	5	15	8682			class	Lokiarchaeia_A	2	4	2473																			order	Paenibacillales	1049	2862	2017710					order	Peptostreptococcales	27	61	40393
					class	Methanonatronarchaeia	5	15	7011			class	Nanosalinia	1	2	1443																			order	Flavobacteriales	1001	2654	1807713					order	Propionibacteriales	27	59	36568
					class	Aenigmatarchaeia_A	4	9	5938			class	Methanopyri	1	2	1274																			order	Desulfovibrionales	333	1676	1655775					order	Syntrophomonadales	16	37	36107
					class	Poseidoniia_B	4	9	5496			class	Methanonatronarchaeia	1	2	1261																			order	Pseudomonadales	1050	2630	1558205					order	EX4484-6	5	16	31010
					class	B88-G9	1	5	3211			order	no support	110711	339217	272890508																			order	Acetobacterales	55	1308	1354144					order	Marsarchaeales	10	20	29343
					class	Nanosalinia	1	3	2534			order	Bacteroidales	39035	120354	110335386																			order	Clostridiales	692	1855	1241025					order	Thermoanaerobacterales	16	41	29033
					class	EX4484-6	2	5	2333			order	Lachnospirales	10814	33226	27980411																			order	Rickettsiales	104	1193	1232923					order	Brevibacillales	13	34	26945
					class	DTBI01	1	3	1696			order	Oscillospirales	10402	31905	25102220																			order	Gastranaerophilales	306	1246	1034924					order	Methanomicrobiales	14	37	26800
					class	Dojkabacteria	1	2	1643			order	Enterobacterales	8744	23592	16452302																			order	Lactobacillales	225	712	526478					order	Cyanobacteriales	15	37	26215
					class	Undinarchaeia	1	2	1621			order	Burkholderiales	5595	20158	15910911																			order	Bacillales	226	703	519263					order	Phycisphaerales	7	25	25177
					order	no support	175163	938242	877924759			order	Desulfovibrionales	5294	16647	13618874																			order	Acetivibrionales	222	587	403915					order	Coriobacteriales	12	24	25100
					order	Bacteroidales	35864	282361	309308636			order	Christensenellales	5247	14058	10649398																			order	Solirubrobacterales	298	722	379044					order	Xanthomonadales	10	22	24190
					order	Enterobacterales	14737	68099	58980962			order	Actinomycetales	2804	10116	8839284																			order	LC-3	105	335	262868					order	Rhodobacterales	13	45	22988
					order	Lachnospirales	11418	56173	50996805			order	Clostridiales	1873	5780	4848447																			order	B26-1	126	352	243384					order	Sphaerochaetales	4	17	21148
					order	Oscillospirales	13719	59593	50567572			order	Synergistales	1369	4855	4116780																			order	Methanobacteriales	51	282	185248					order	Nitrososphaerales	11	28	20887
					order	Burkholderiales	5417	35529	33189279			order	Pseudomonadales	1957	5465	3616719																			order	Peptostreptococcales	85	249	177153					order	Staphylococcales	8	19	19627
					order	Opitutales	6878	32334	32320010			order	Opitutales	1643	4170	3177040																			order	Methanosarcinales	82	218	163554					order	Halobacteriales	11	23	15353
					order	Desulfovibrionales	4710	28334	27735713			order	Flavobacteriales	1290	3530	3163745																			order	Sphingobacteriales	76	195	157079					order	Thermodesulfovibrionales	3	9	14514
					order	Christensenellales	5655	21703	18685384			order	Myxococcales	741	2682	2620266																			order	Acidimicrobiales	81	203	141018					order	Selenomonadales	9	18	14404
					order	Actinomycetales	2815	17345	16329936			order	Treponematales	1115	3270	2576894																			order	Monoglobales_A	70	197	132241					order	Methylococcales	8	21	14235
					order	Pseudomonadales	5572	16540	12035541			order	Erysipelotrichales	808	2451	2089471																			order	Cyanobacteriales	66	172	121447					order	JABLTI01	4	11	13758
					order	Rhizobiales	2507	11973	10561915			order	Paenibacillales	949	2332	2087681																			order	Methanomicrobiales	64	170	119855					order	40CM-2-53-6	7	22	13738
					order	Gastranaerophilales	1283	10000	9298656			order	Rhizobiales	907	2411	1881154																			order	Bacillales_B	54	155	101987					order	Gastranaerophilales	9	24	12333
					order	Flavobacteriales	1473	8415	7923290			order	Methanobacteriales	799	2294	1700358																			order	Christensenellales	48	140	97344					order	Bacillales_A	7	17	12302
					order	Clostridiales	1909	6749	5213089			order	Acetobacterales	300	1755	1688872																			order	Opitutales	66	146	94588					order	Desulfobulbales	10	25	12170
					order	Synergistales	915	5525	5147490			order	Methanomassiliicoccales	611	1882	1625741																			order	Methanomassiliicoccales	41	104	83891					order	QMZS01	1	12	11381
					order	Sphingomonadales	1688	6402	4992066			order	Verrucomicrobiales	619	1550	1520713																			order	Halobacteriales	40	133	82983					order	Methanotrichales	3	9	11027
					order	Coriobacteriales	950	4624	4486424			order	UBA1161	668	1656	1442682																			order	Tissierellales	42	103	79647					order	Thorarchaeales	7	17	10962
					order	Methanobacteriales	1586	5322	4376338			order	Desulfobulbales	310	1348	1218276																			order	Pacearchaeales	30	102	72274					order	Thermotogales	6	14	10883
					order	Treponematales	924	4132	3854684			order	Acetivibrionales	431	1135	991798																			order	Methylococcales	30	95	67490					order	Acidimicrobiales	3	6	10607
					order	Verrucomicrobiales	1118	3427	3344081			order	Lactobacillales	464	1255	987819																			order	Acholeplasmatales	41	104	66471					order	Pacearchaeales	6	19	10360
					order	Peptostreptococcales	1332	4284	3337394			order	Acholeplasmatales	334	1041	987540																			order	UBA4882	30	90	62997					order	Sphingobacteriales	3	8	10075
					order	Rs-D84	158	3256	3202912			order	Monoglobales_A	396	1055	963577																			order	PWKY01	29	92	62644					order	Rhizobiales_A	6	17	9635
					order	UBA1161	1248	3448	3007363			order	Mycobacteriales	388	1166	922705																			order	Nanopelagicales	36	91	62636					order	Exiguobacterales	3	12	9632
					order	Erysipelotrichales	833	3551	2922915			order	Methanosarcinales	366	939	853343																			order	Xanthomonadales	26	81	61562					order	JABDBI01	5	12	9343
					order	Methanomassiliicoccales	488	2891	2619949			order	B26-1	379	980	835114																			order	Brevibacillales	32	99	55999					order	B25	4	11	9103
					order	Myxococcales	387	2350	2555215			order	Poseidoniales	334	816	751598																			order	Caldicellulosiruptorales	29	72	53446					order	B47-G6B	1	10	8492
					order	Paenibacillales	1180	3164	2479704			order	Rs-D84	281	940	730923																			order	Streptosporangiales	25	73	52814					order	Desulfomonilales	6	17	8171
					order	Rhizobiales_A	1102	3449	2452909			order	Syntrophomonadales	304	867	656638																			order	Poseidoniales	29	86	52459					order	Opitutales	4	11	8111
					order	Mycobacteriales	1204	3344	2168756			order	Cyanobacteriales	204	588	611826																			order	Syntrophomonadales	25	68	51452					order	Chlorobiales	2	4	7500
					order	Chitinophagales	102	1635	1906701			order	Rhodobacterales	362	945	611411																			order	UBA1161	26	64	50475					order	Balneolales	2	9	7135
					order	Rhodobacterales	641	2508	1903564			order	Pedosphaerales	298	751	606590																			order	Nitrososphaerales	30	84	49773					order	SAR86	4	9	6923
					order	Lactobacillales	935	2749	1839764			order	Bacillales	254	663	588655																			order	Chlorobiales	28	79	45070					order	Chlamydiales	4	10	6896
					order	Syntrophomonadales	272	1889	1775010			order	Coriobacteriales	287	754	566853																			order	Treponematales	29	73	44643					order	Streptosporangiales	3	11	6747
					order	Pedosphaerales	602	1911	1605289			order	Methanomicrobiales	249	642	565387																			order	Bacillales_A	21	64	40196					order	Ignavibacteriales	3	11	6607
					order	Acetivibrionales	718	2060	1534676			order	Peptostreptococcales	299	764	546730																			order	40CM-2-53-6	19	65	39994					order	UBA9212	3	6	6571
					order	B26-1	639	1834	1424192			order	Geobacterales	181	523	529462																			order	Campylobacterales	17	46	36831					order	Caulobacterales	4	9	5974
					order	Acetobacterales	94	1349	1303279			order	RFP12	225	669	510726																			order	Rhodospirillales	18	49	36284					order	Synergistales	4	8	5656
					order	Methanosarcinales	575	1665	1279096			order	Gastranaerophilales	279	759	509274																			order	Moorellales	18	47	33506					order	Holophagales	2	5	5344
					order	Xanthomonadales	642	1742	1145875			order	Methylococcales	136	376	368268																			order	Thermoanaerobacterales	19	49	30446					order	UBA9042	3	8	5244
					order	RFP12	236	1074	1090831			order	Acidaminococcales	186	472	351487																			order	JAADDC01	8	37	30284					order	Archaeoglobales	4	8	4757
					order	Methanomicrobiales	441	1384	1057555			order	Xanthomonadales	146	458	344262																			order	Thorarchaeales	10	49	28412					order	MGIII	3	9	4598
					order	Monoglobales_A	493	1376	1025459			order	Chlorobiales	149	431	340534																			order	Ignavibacteriales	12	28	26038					order	SCGC-AAA011-G17	1	5	4551
					order	Cyanobacteriales	376	1088	865378			order	Desulfomonilales	158	405	324549																			order	Marsarchaeales	14	32	24525					order	Geobacterales	3	8	4391
					order	Bacillales	366	1097	836344			order	Chitinophagales	153	419	320697																			order	Cytophagales	13	33	23989					order	Acidaminococcales	2	4	4317
					order	Desulfobulbales	106	800	824959			order	Caldicellulosiruptorales	145	364	314351																			order	Staphylococcales	11	35	23552					order	Bacillales_H	2	4	3956
					order	Methylococcales	227	737	622785			order	Sphingobacteriales	125	320	302848																			order	Fusobacteriales	16	42	23196					order	Methanomethylicales	2	7	3844
					order	Poseidoniales	272	726	596846			order	Sphaerochaetales	128	382	300244																			order	Methanotrichales	12	29	22662					order	Sphingomonadales	2	7	3833
					order	Acholeplasmatales	191	647	539271			order	Streptomycetales	136	391	299528																			order	Leptospirales	9	27	21378					order	Methanofastidiosales	2	8	3656
					order	Halobacteriales	265	695	516283			order	Moorellales	108	323	293007																			order	Halanaerobiales	12	30	20375					order	Verrucomicrobiales	3	6	3562
					order	UBA4882	237	683	511133			order	Syntrophales	116	363	282874																			order	Rhodobacterales	16	41	20080					order	Odinarchaeales	2	4	3356
					order	Streptomycetales	229	657	467767			order	UBA4882	129	341	267979																			order	Verrucomicrobiales	10	23	19799					order	Dehalococcoidales	1	4	3221
					order	Rhodospirillales	212	644	465604			order	Woesearchaeales	109	308	257353																			order	Methanofastidiosales	13	31	19747					order	Brachyspirales	2	4	3204
					order	Tissierellales	224	637	462867			order	Tissierellales	128	322	254647																			order	NS11-12g	6	18	19459					order	Halanaerobiales	2	5	3197
					order	Acidaminococcales	171	566	454593			order	Campylobacterales	100	316	252165																			order	Chromatiales	9	38	19156					order	Myxococcales	2	4	3125
					order	Chlorobiales	171	522	421123			order	Ignavibacteriales	95	241	208768																			order	Coriobacteriales	10	23	19122					order	Nanopelagicales	2	4	2998
					order	Campylobacterales	195	574	420814			order	Phycisphaerales	102	246	207251																			order	Legionellales	14	34	19070					order	Legionellales	2	4	2769
					order	Caldicellulosiruptorales	192	525	415671			order	Halobacteriales	109	268	201174																			order	Acidaminococcales	8	24	18999					order	Acidobacteriales	2	6	2737
					order	Fusobacteriales	221	603	412952			order	Fimbriimonadales	79	210	195678																			order	Archaeoglobales	9	26	18676					order	Bryobacterales	2	4	2723
					order	Bdellovibrionales	243	629	409146			order	Methanotrichales	78	183	194933																			order	UBA10030	5	12	18330					order	Acholeplasmatales	2	4	2585
					order	Geobacterales	184	509	387565			order	Bacillales_B	92	231	186120																			order	Woesearchaeales	12	30	18166					order	Ectothiorhodospirales	1	2	2487
					order	Ignavibacteriales	163	469	373238			order	Petrotogales	78	214	185150																			order	Pedosphaerales	7	27	17022					order	Fusobacteriales	2	4	2479
					order	Phycisphaerales	150	451	361608			order	Holophagales	54	143	171172																			order	Veillonellales	10	21	15584					order	CR-4	2	4	2354
					order	Desulfomonilales	164	411	350176			order	Brevibacillales	60	186	166771																			order	Ga0077560	10	24	15448					order	Bdellovibrionales	2	5	2301
					order	Chlamydiales	158	411	316707			order	RFN20	70	193	165357																			order	Bacillales_H	10	23	14979					order	Ga0077560	1	2	2224
					order	Methanotrichales	123	375	312359			order	Thermoanaerobacterales	80	202	165267																			order	Desulfomonilales	8	20	13931					order	LC-2	1	2	2204
					order	Syntrophales	147	413	300076			order	Azospirillales	64	173	146357																			order	QMZS01	2	17	13697					order	UBA8366	1	2	2200
					order	Pacearchaeales	143	464	297484			order	Pacearchaeales	56	200	143194																			order	DHVEG-1	9	23	13492					order	DTKX01	1	3	2085
					order	Sphingobacteriales	122	350	288549			order	CR-4	69	163	136866																			order	RBG-16-68-12	6	15	12419					order	UBA10214	1	2	1960
					order	Sphaerochaetales	112	351	283636			order	Sphingomonadales	65	163	135055																			order	Gaiellales	7	18	12176					order	UBA796	1	3	1953
					order	Woesearchaeales	134	368	281355			order	Nitrososphaerales	58	140	130461																			order	Steroidobacterales	7	16	12052					order	Hydrothermarchaeales	1	3	1877
					order	Bacillales_B	124	347	267091			order	Fusobacteriales	60	159	130402																			order	Syntrophales	7	16	11269					order	RBG-16-68-12	1	2	1852
					order	Fimbriimonadales	97	289	264460			order	UBA9042	41	126	129020																			order	Selenomonadales	8	20	11022					order	GWC2-55-46	1	2	1794
					order	Methanofastidiosales	117	341	256715			order	Anaerolineales	64	148	128791																			order	Myxococcales	7	18	10526					order	TCS64	1	3	1684
					order	Petrotogales	107	308	248049			order	EX4484-205	64	146	123762																			order	Bryobacterales	5	14	10404					order	Syntropharchaeales	1	2	1675
					order	EX4484-205	113	285	243306			order	Acidobacteriales	59	142	121683																			order	Synergistales	5	15	10373					order	IMC4	1	2	1633
					order	Acidimicrobiales	130	329	232524			order	WVZY01	57	145	121436																			order	JABDBI01	6	15	10288					order	AC1	1	2	1592
					order	Nitrososphaerales	100	282	221684			order	Leptospirales	57	151	120486																			order	CR-4	4	9	10263					order	Thermofilales	1	2	1543
					order	Moorellales	117	301	218774			order	Cytophagales	57	144	118010																			order	Brachyspirales	7	15	9387					order	Altarchaeales	1	2	1541
					order	Holophagales	96	258	216217			order	Rhizobiales_A	50	138	117926																			order	Bin61	5	12	9197					order	Chromatiales	1	2	1490
					order	D2-FULL-39-29	100	252	210788			order	UBA10030	48	116	116235																			order	Sphaerochaetales	6	14	9012					order	Pelagibacterales	1	3	1423
					order	Thermoanaerobacterales	113	306	209350			order	Rhodospirillales	47	120	115260																			order	UBA460	5	12	8308					order	Piscirickettsiales	1	2	1324
					order	Cytophagales	80	231	206011			order	UBA796	38	101	107704																			order	Cardiobacteriales	3	10	7594					order	Bacillales_D	1	2	1288
					order	Anaerolineales	95	255	204868			order	JGIOTU-2	49	143	103415																			order	Thermofilales	5	11	7475					order	SAR324	1	3	1253
					order	WVZY01	77	248	200306			order	Saccharimonadales	51	159	102941																			order	Saccharimonadales	6	13	6861					order	Petrotogales	1	2	1220
					order	Leptospirales	91	282	198064			order	Bacillales_A	40	95	102915																			order	Thermococcales	4	11	6843					order	Hadarchaeales	1	2	1209
					order	Acidobacteriales	87	236	192294			order	Archaeoglobales	50	131	100282																			order	Desulfobulbales	5	11	6820					order	PCC-6307	1	2	1184
					order	40CM-2-53-6	84	236	184516			order	Rhodothermales	54	127	98608																			order	Caulobacterales	5	15	6660					order	UBA4486	1	2	1159
					order	Azospirillales	79	235	174578			order	Methanofastidiosales	52	129	97058																			order	WVZY01	3	7	6546					order	SW-10-69-26	1	3	1154
					order	UBA796	64	191	172714			order	LC-3	36	111	95190																			order	Methanococcales	3	8	6054					order	Syntrophales	1	2	1145
					order	Archaeoglobales	78	226	168721			order	40CM-2-53-6	39	104	90377																			order	Methanocellales	3	7	5683					order	Methanocellales	1	2	1145
					order	AC1	72	225	164553			order	Acidimicrobiales	50	115	87859																			order	Bacillales_D	3	7	5603					order	EX4484-205	1	2	1040
					order	IMC4	68	202	164249			order	Bryobacterales	41	104	86041																			order	JGIOTU-2	4	8	5539					order	DHVEG-1	1	2	1028
					order	Veillonellales	80	246	162448			order	Cloacimonadales	34	98	85620																			order	B47-G6B	2	9	5532					order	Sulfolobales	1	2	1019
					order	Bryobacterales	82	212	160791			order	AC1	33	95	85054																			order	Dehalococcoidales	4	11	5455					order	Gemmatimonadales	1	2	1009
					order	Helarchaeales	62	177	155261			order	Helarchaeales	49	111	84511																			order	Exiguobacterales	4	9	5309					order	RFN20	1	2	1009
					order	Brevibacillales	76	215	152195			order	Halanaerobiales	44	112	81191																			order	Acidobacteriales	4	10	5203					family	no support	13806	41539	31079934
					order	UBA10030	65	176	151220			order	D2-FULL-39-29	39	94	74591																			order	UBA9983_A	3	8	5113					family	Enterobacteriaceae	1738	5296	4003143
					order	Halanaerobiales	71	195	151075			order	PWKY01	29	92	74416																			order	Bdellovibrionales	2	5	5055					family	Lachnospiraceae	1065	2995	2001908
					order	PWKY01	58	192	140154			order	Selenomonadales	37	92	73067																			order	Chlamydiales	4	10	4876					family	Paenibacillaceae	714	2143	1758372
					order	DHVEG-1	61	181	139646			order	Bdellovibrionales	28	77	72118																			order	Anaerolineales	3	6	4760					family	Pseudomonadaceae	516	1450	929770
					order	Saccharimonadales	6	137	138167			order	Thermofilales	34	81	71239																			order	AC1	3	6	4726					family	Anaplasmataceae	213	687	631569
					order	CR-4	77	190	136550			order	DHVEG-1	39	92	68062																			order	Helarchaeales	3	6	4670					family	Aeromonadaceae	323	817	601085
					order	LC-3	68	201	131919			order	IMC4	29	77	66801																			order	IMC4	3	7	4479					family	Burkholderiaceae	318	887	573918
					order	Bacillales_A	64	179	129098			order	Bacillales_H	37	81	66443																			order	ANME-1	3	10	4395					family	Clostridiaceae	296	727	570412
					order	Brachyspirales	67	190	128783			order	Thermodesulfovibrionales	34	94	64832																			order	Paceibacterales	1	5	4314					family	Microbacteriaceae	297	789	525555
					order	Thermofilales	60	144	124410			order	Kryptoniales	33	76	55823																			order	HK1	3	8	4264					family	Erysipelatoclostridiaceae	260	759	520732
					order	Propionibacteriales	79	211	117432			order	Brachyspirales	30	65	54183																			order	Geobacterales	3	7	4101					family	Desulfovibrionaceae	191	653	508436
					order	Cloacimonadales	50	127	113321			order	Thorarchaeales	26	65	53559																			order	UBA796	2	5	3935					family	Bacteroidaceae	153	431	322936
					order	JGIOTU-2	43	146	110634			order	Steroidobacterales	25	61	52612																			order	Fimbriimonadales	3	8	3894					family	Acutalibacteraceae	159	411	299606
					order	Rhodothermales	55	137	104508			order	TCS64	28	66	50838																			order	Ectothiorhodospirales	3	6	3862					family	Acetivibrionaceae	116	307	216856
					order	Selenomonadales	43	138	104105			order	Solirubrobacterales	36	89	48586																			order	0-14-0-20-30-16	1	6	3817					family	Chitinophagaceae	114	384	196440
					order	Thermodesulfovibrionales	48	132	101023			order	Balneolales	22	52	48149																			order	Thermodesulfovibrionales	2	6	3750					family	UBA1161	58	169	169848
					order	Rickettsiales	47	126	96917			order	Staphylococcales	28	63	47064																			order	Arenicellales	3	7	3598					family	Ruminococcaceae	85	219	164717
					order	Staphylococcales	50	129	92231			order	Baltobacterales	16	52	46512																			order	Kryptoniales	1	3	3490					family	B3-JM-08	38	117	150787
					order	B1Sed10-29	41	113	92063			order	GWC2-55-46	27	63	46102																			order	Hydrothermarchaeales	3	6	3362					family	Anoxybacillaceae	59	178	147525
					order	ANME-1	37	122	91684			order	B1Sed10-29	25	61	45994																			order	Acidithiobacillales	2	6	3286					family	Cellulomonadaceae	96	240	142906
					order	Bacillales_H	51	131	91462			order	Ectothiorhodospirales	22	62	45400																			order	SCGC-AAA011-G17	2	5	3229					family	Rhizobiaceae	72	195	140783
					order	GWC2-55-46	45	124	89953			order	Sulfolobales	20	56	45343																			order	Holophagales	2	6	3220					family	Moorellaceae	31	127	139022
					order	Bog-38	24	101	84293			order	Thermococcales	28	63	45214																			order	Thermoplasmatales	1	5	3140					family	Azospirillaceae	63	194	132361
					order	B24	40	96	77447			order	Chloroflexales	21	53	43690																			order	Micavibrionales_C	2	5	3125					family	Acetobacteraceae	78	207	131240
					order	UBA9042	29	82	75626			order	Chlamydiales	18	48	43662																			order	Methanomethylicales	2	5	3111					family	Mycobacteriaceae	90	217	129934
					order	Steroidobacterales	35	96	75008			order	Nitrosococcales	12	37	42060																			order	EX4484-205	1	3	3041					family	Rhodocyclaceae	64	163	129512
					order	SAR324	32	80	73528			order	SAR324	21	45	41771																			order	UBA9655	2	5	3029					family	Flavobacteriaceae	61	187	115284
					order	Dehalococcoidales	37	93	73173			order	RBG-16-68-12	16	35	41220																			order	Thermodesulfobacteriales	1	5	2954					family	Tannerellaceae	46	124	113505
					order	Caulobacterales	36	99	72557			order	Rickettsiales	23	56	40996																			order	CG10238-14	2	6	2939					family	Streptomycetaceae	61	165	103472
					order	Hydrothermarchaeales	38	98	71397			order	Veillonellales	23	65	38431																			order	BM507	1	3	2889					family	Oscillospiraceae	60	136	98589
					order	Kryptoniales	30	81	67226			order	Methanococcales	23	54	37214																			order	Iainarchaeales	1	3	2874					family	Dysgonomonadaceae	46	110	87535
					order	TCS64	38	99	66502			order	Micrarchaeales	8	26	36532																			order	UBA10214	1	3	2796					family	UBA233	40	110	85886
					order	Ectothiorhodospirales	28	79	63852			order	ANME-1	18	47	36497																			order	Sulfolobales	2	5	2769					family	Tissierellaceae	34	75	76543
					order	RBG-16-68-12	25	80	61899			order	HK1	17	43	35997																			order	Moranbacterales	2	7	2647					family	Enterococcaceae	28	87	73189
					order	UBA9983_A	29	93	60752			order	UBA9212	11	26	34709																			order	Altarchaeales	2	4	2603					family	Streptococcaceae	26	81	68185
					order	RFN20	27	82	60121			order	UBA12225	20	45	34485																			order	Balneolales	2	4	2526					family	PWKY01	21	62	59444
					order	JAADDC01	28	106	58434			order	DTKX01	16	40	34477																			order	Chloroflexales	1	2	2419					family	Methanobacteriaceae	25	71	58409
					order	Bin61	26	76	57390			order	UBA8366	14	41	34299																			order	Deinococcales	2	5	2315					family	UBA1381	20	42	53027
					order	Methanococcales	24	75	57309			order	Methanomethylicales	14	36	32706																			order	Phycisphaerales	2	5	2268					family	Methanosarcinaceae	15	35	52958
					order	JABDBI01	26	75	56588			order	Caldarchaeales	16	43	31804																			order	Actinomarinales	2	4	2266					family	Methanomethylophilaceae	20	45	48126
					order	UBA8366	26	90	55213			order	Altarchaeales	14	35	30934																			order	EX4484-52	2	4	2189					family	Caldicellulosiruptoraceae	29	63	47685
					order	B87-G9	11	67	55141			order	Propionibacteriales	17	37	30748																			order	Paracaedibacterales	2	4	2120					family	Bacillaceae_G	25	58	47278
					order	Bacillales_D	21	69	54943			order	Methanocellales	18	41	29628																			order	DTKX01	1	3	2081					family	Listeriaceae	22	53	45035
					order	Chloroflexales	23	54	54594			order	Legionellales	15	37	29146																			order	CG2-30-70-394	1	3	2064					family	Leptospiraceae	12	51	43144
					order	Thermococcales	31	78	54488			order	B24	18	40	29109																			order	Odinarchaeales	1	4	2050					family	CAG-138	21	48	41614
					order	Thorarchaeales	30	68	53090			order	Thermotogales	16	36	28367																			order	RFN20	1	2	1988					family	Beijerinckiaceae	27	66	41446
					order	Caldarchaeales	28	70	51759			order	Nanopelagicales	12	35	27218																			order	MGIII	1	3	1741					family	Erysipelotrichaceae	26	62	39775
					order	Micavibrionales_C	21	72	50355			order	Exiguobacterales	14	30	26180																			order	Thermotogales	1	3	1737					family	Treponemataceae	19	46	36405
					order	Methanomethylicales	27	72	50201			order	Dehalococcoidales	15	39	26062																			order	UBA8366	1	2	1731					family	Syntrophomonadaceae	16	37	36107
					order	Leptospirillales	21	71	49297			order	B25	12	29	25062																			order	PWEA01	1	2	1670					family	Bacillaceae_H	16	51	35671
					order	Legionellales	23	72	47292			order	B47-G6B	4	13	24248																			order	UBA186	1	2	1667					family	Chromobacteriaceae	16	45	35127
					order	Altarchaeales	17	52	46934			order	Bacillales_D	14	39	24158																			order	TCS64	1	2	1609					family	EX4484-6	5	16	31010
					order	Thermotogales	26	70	46653			order	UBA9983_A	13	33	24150																			order	QMZP01	1	2	1540					family	Thalassarchaeaceae	16	42	30709
					order	Thermodesulfobacteriales	23	62	45363			order	Hydrothermarchaeales	15	34	24106																			order	CSP1-4	1	2	1502					family	Nocardioidaceae	23	51	29709
					order	Cardiobacteriales	12	46	44873			order	PCC-6307	10	28	23932																			order	CSSed11-243R1	1	3	1415					family	Marsarchaeaceae	10	20	29343
					order	UBA202	19	49	43843			order	Bin61	14	29	23699																			order	B1Sed10-29	1	3	1412					family	Thermoanaerobacteraceae	16	41	29033
					order	Micrarchaeales	13	38	43500			order	CSP1-4	12	25	22394																			order	PCC-6307	1	2	1347					family	Poseidoniaceae	11	27	28632
					order	PCC-6307	17	53	43477			order	Micavibrionales_C	12	24	22316																			order	Leptospirillales	1	3	1307					family	Peptostreptococcaceae	18	37	27987
					order	Nitrosococcales	18	52	43458			order	Leptospirillales	9	25	21657																			order	UBA10117	1	2	1274					family	Brevibacillaceae	13	34	26945
					order	Hadarchaeales	24	63	42644			order	GW2011-AR5	5	11	21403																			order	Methanonatronarchaeales	1	2	1267					family	CAIVOO01	4	11	25722
					order	Sulfolobales	25	66	41233			order	Hadarchaeales	11	25	21036																			order	UBA4486	1	2	1210					family	SM1A02	7	25	25177
					order	UBA583	10	33	40622			order	NS11-12g	7	17	20941																			order	Thermoactinomycetales	1	2	1200					family	Xanthomonadaceae	10	22	24190
					order	Methanocellales	21	55	39569			order	SG8-5	9	22	20897																			order	UBA287	1	2	1168					family	Rhodobacteraceae	13	45	22988
					order	B25	21	54	39423			order	Thermodesulfobacteriales	13	29	20498																			order	Coxiellales	1	2	1117					family	Rhodospirillaceae	8	23	22665
					order	Balneolales	16	43	38462			order	JABDBI01	9	23	19827																			order	B25	1	2	1078					family	GW2011-AR15	5	17	22508
					order	CG2-30-70-394	14	37	37333			order	Borreliales	10	22	19225																			order	Mycoplasmatales	1	2	1071					family	Xanthobacteraceae	6	14	21816
					order	Nanopelagicales	18	46	32649			order	BM507	10	21	18544																			order	Bog-38	1	3	1058					family	Sphaerochaetaceae	4	17	21148
					order	UBA10214	13	41	31425			order	UBA460	10	21	18486																			order	UBA9042	1	2	1052					family	Bacillaceae_C	10	26	20148
					order	Iainarchaeales	16	42	30726			order	CG2-30-70-394	10	29	18288																			order	B24	1	2	1046					family	Staphylococcaceae	8	19	19627
					order	UBA9212	15	37	29207			order	Nezhaarchaeales	9	23	17569																			order	UBA8480	1	2	1039					family	Micrococcaceae	10	23	19539
					order	UBA12225	16	38	28188			order	0-14-0-20-30-16	3	9	17461																			order	UBA12225	1	2	1024					family	Eggerthellaceae	8	16	19409
					order	CSP1-4	15	35	27618			order	UBA202	9	19	17458																			order	Methanosarcinales_A	1	2	1014					family	Weeksellaceae	8	16	19256
					order	Exiguobacterales	14	36	27135			order	SAR86	11	25	17347																			order	Rhodothermales	1	2	1014					family	Carnobacteriaceae	7	20	18511
					order	Moranbacterales	11	29	25670			order	Korarchaeales	10	24	16717																			family	no support	27472	127424	107563740					family	Caloramatoraceae	8	18	18356
					order	Chromatiales	13	37	25340			order	Cardiobacteriales	7	17	16281																			family	Enterobacteriaceae	3948	17980	15282759					family	Nitrosopumilaceae	9	24	17448
					order	EX4484-52	13	37	24339			order	CG10238-14	10	21	16100																			family	Chitinophagaceae	2547	8318	6620706					family	Lactobacillaceae	9	29	16069
					order	HK1	14	35	23979			order	Coxiellales	7	19	15899																			family	Microbacteriaceae	2125	8219	6443573					family	UBA9935	3	9	14514
					order	PWEA01	11	28	23956			order	DTDM01	5	12	15856																			family	Aeromonadaceae	282	4316	4440093					family	Selenomonadaceae	9	18	14404
					order	UBA460	13	36	23583			order	JAADDC01	9	30	15568																			family	Rhizobiaceae_A	184	4282	4274279					family	UBA12059	8	16	13986
					order	BM507	11	30	23549			order	JABLTI01	7	14	15077																			family	Burkholderiaceae	2209	5976	4058794					family	Bacillaceae	8	23	13794
					order	Baltobacterales	13	34	23349			order	Bog-38	8	19	15051																			family	Sphingomonadaceae	75	3861	3939642					family	JABLTI01	4	11	13758
					order	QMSL01	9	25	23137			order	UBA9629	9	19	14664																			family	Nocardioidaceae	1590	5075	3624767					family	Methylomonadaceae	7	19	13049
					order	QMZP01	8	34	20514			order	EX4484-52	6	30	14487																			family	Streptomycetaceae	1979	5345	3524018					family	DSM-18226	8	16	12369
					order	Methanosarcinales_A	8	18	19841			order	UBA1558	7	15	13977																			family	Azospirillaceae	123	3095	3224691					family	Gastranaerophilaceae	9	24	12333
					order	UBA1558	7	20	18904			order	Chromatiales	5	14	13927																			family	Lachnospiraceae	1412	4096	2800450					family	Planococcaceae	7	17	12302
					order	UBA9655	10	28	18813			order	MGIII	4	11	13219																			family	Mycobacteriaceae	1788	4402	2578527					family	Neisseriaceae	8	21	12198
					order	Thermoactinomycetales	8	23	18713			order	Longimicrobiales	7	14	13073																			family	Erysipelatoclostridiaceae	838	3336	2562898					family	Desulfurivibrionaceae	10	25	12170
					order	UBA3495	8	20	18500			order	Geothermarchaeales	2	4	12996																			family	Bacteroidaceae	1115	3165	2422726					family	FEN-979	4	8	11906
					order	DTKX01	8	21	18146			order	Streptosporangiales	8	17	11712																			family	Dermabacteraceae	946	2748	2087614					family	QMZS01	1	12	11381
					order	SG8-5	8	20	18025			order	Thermoplasmatales	5	10	11559																			family	Paenibacillaceae	1049	2862	2017710					family	Methanotrichaceae	3	9	11027
					order	SAR86	6	23	17823			order	Gemmatimonadales	5	12	11440																			family	Desulfovibrionaceae	333	1676	1655775					family	Thorarchaeaceae	7	17	10962
					order	CSSed11-243R1	5	17	17796			order	Marsarchaeales	6	15	11237																			family	Pseudomonadaceae	1009	2514	1472130					family	DSM-1321	7	19	10915
					order	SCGC-AAA011-G17	11	31	17168			order	UBA10834	4	16	11120																			family	Flavobacteriaceae	812	2136	1448794					family	UBA932	4	9	10897
					order	Korarchaeales	11	26	17063			order	SCGC-AAA011-G17	5	14	10892																			family	Acetobacteraceae	55	1308	1354144					family	Thermotogaceae	6	14	10883
					order	Pelagibacterales	6	20	16901			order	Iainarchaeales	7	15	10518																			family	Xanthobacteraceae	978	2272	1323441					family	Pasteurellaceae	4	9	10812
					order	UBA10834	7	18	15945			order	Ga0077560	6	12	10111																			family	Anaplasmataceae	97	1170	1217692					family	Rikenellaceae	6	15	10201
					order	Longimicrobiales	8	22	15849			order	PWEA01	6	16	10090																			family	Clostridiaceae	658	1770	1178906					family	Sphingobacteriaceae	3	8	10075
					order	Methanoliparales	7	18	15588			order	Caulobacterales	7	15	9797																			family	Cellulomonadaceae	516	1566	1160282					family	Rhizobiaceae_A	6	17	9635
					order	Thermoplasmatales	8	23	15147			order	Thiomicrospirales	7	15	9550																			family	Gastranaerophilaceae	306	1246	1034924					family	Exiguobacteraceae	3	12	9632
					order	UBA8480	6	17	15100			order	UBA583	3	6	8615																			family	Rhizobiaceae	571	1425	848388					family	40CM-2-53-6	5	17	9591
					order	Marsarchaeales	9	23	14780			order	JACIWG01	4	9	7763																			family	Acutalibacteraceae	307	856	552235					family	RAAP-2	2	4	9383
					order	Thiomicrospirales	6	20	14644			order	UBA8480	3	6	7449																			family	Oscillospiraceae	244	718	467984					family	JABDBI01	5	12	9343
					order	JACIWG01	8	23	14449			order	Syntropharchaeales	4	9	6979																			family	Ruminococcaceae	232	705	441764					family	J091	2	8	9337
					order	UBA4486	7	22	14318			order	Francisellales	4	10	6557																			family	Acetivibrionaceae	222	587	403915					family	Microcystaceae	4	9	9266
					order	NS11-12g	3	14	13952			order	Deinococcales	5	11	6407																			family	Solirubrobacteraceae	298	722	379044					family	B25	4	11	9103
					order	Nezhaarchaeales	8	19	12945			order	Thermoproteales	4	8	6268																			family	B3-JM-08	105	335	262868					family	Anaerovoracaceae	6	15	9019
					order	Piscirickettsiales	5	19	12685			order	Piscirickettsiales	4	9	5922																			family	Erysipelotrichaceae	131	351	244288					family	ARS49	2	12	8895
					order	Thermoproteales	7	19	12342			order	B87-G9	2	6	5847																			family	UBA233	124	346	240596					family	Shewanellaceae	4	14	8607
					order	B47-G6B	7	16	11900			order	UBA10214	4	8	5793																			family	Neisseriaceae	82	265	197926					family	47-G6	1	10	8492
					order	DTDM01	4	13	11726			order	QMZP01	2	9	5371																			family	Methanobacteriaceae	49	278	182761					family	Desulfomonilaceae	6	17	8171
					order	SW-10-69-26	3	14	11334			order	Paceibacterales	4	10	5296																			family	Listeriaceae	65	236	175118					family	Thalassospiraceae	4	12	8057
					order	UBA287	6	14	11059			order	Puniceispirillales	4	8	5243																			family	Tannerellaceae	90	215	172223					family	Methanoregulaceae	4	10	7825
					order	CAILAH01	5	14	10522			order	Pelagibacterales	3	6	4984																			family	Micromonosporaceae	80	230	161740					family	Rickettsiaceae	2	6	7569
					order	UBA9629	4	12	10204			order	Curtissbacterales	3	8	4887																			family	Sphingobacteriaceae	76	195	157079					family	Chlorobiaceae	2	4	7500
					order	Paracaedibacterales	4	13	9977			order	Methanoliparales	2	4	4738																			family	Bacillaceae_G	71	217	149207					family	Butyricicoccaceae	5	11	7321
					order	Paceibacterales	5	18	9954			order	UBA101185	3	7	4196																			family	Weeksellaceae	90	223	147711					family	Balneolaceae	2	9	7135
					order	UBA101185	5	14	9899			order	DTBI01	2	6	4158																			family	Dysgonomonadaceae	78	197	140292					family	Lentimicrobiaceae	5	14	7011
					order	UBA10117	2	7	9890			order	CSSed11-243R1	2	4	4132																			family	UBA1381	70	197	132241					family	Propionibacteriaceae	4	8	6859
					order	Gemmatimonadales	6	16	9844			order	Moranbacterales	3	6	4130																			family	Anoxybacillaceae	52	154	123078					family	Streptosporangiaceae	3	11	6747
					order	Gaiellales	6	13	9755			order	CAIUCS01	2	4	4062																			family	Methanosarcinaceae	59	155	117931					family	Ignavibacteriaceae	3	11	6607
					order	Arenicellales	7	17	9659			order	WO2-41-13	1	8	3990																			family	Peptostreptococcaceae	61	170	107826					family	UBA9212	3	6	6571
					order	Coxiellales	5	12	9643			order	UBA9655	2	5	3908																			family	Opitutaceae	65	144	93521					family	Vibrionaceae	5	12	6473
					order	Aciduliprofundales	4	14	9559			order	LC-2	2	4	2965																			family	Marinifilaceae	38	120	86742					family	Frankiaceae	2	9	6301
					order	Streptosporangiales	5	12	9272			order	Huberarchaeales	1	2	2945																			family	Streptococcaceae	38	98	84726					family	Haloarculaceae	4	9	6189
					order	Methanopyrales	6	14	9270			order	UBA3495	2	4	2863																			family	Chromobacteriaceae	36	106	83540					family	Methanomassiliicoccaceae	2	4	6144
					order	Levybacterales	5	13	9080			order	SW-10-69-26	2	4	2774																			family	FEN-979	49	118	82893					family	JABMPP01	2	6	6117
					order	Francisellales	6	16	9006			order	Aciduliprofundales	2	5	2600																			family	Vibrionaceae	42	120	81304					family	Moraxellaceae	4	9	5890
					order	Deinococcales	5	15	8682			order	UBA10117	2	5	2496																			family	Micrococcaceae	41	110	77687					family	Methanospirillaceae	4	12	5855
					order	Aenigmatarchaeales	4	13	8543			order	Odinarchaeales	2	4	2473																			family	CAG-138	38	115	76621					family	Stappiaceae	3	7	5829
					order	Methanonatronarchaeales	5	15	7011			order	EX4484-217-1	1	3	2390																			family	Brevibacteriaceae	50	123	74006					family	Rubidibacteraceae	3	8	5788
					order	JABLTI01	4	8	7009			order	UBA4486	2	4	2357																			family	Tissierellaceae	38	89	69980					family	Aminobacteriaceae	4	8	5656
					order	UBA10092	3	8	6492			order	DTBS01	1	2	2355																			family	Methanomethylophilaceae	32	82	69195					family	Microcoleaceae	4	10	5552
					order	JdFR-21	4	11	6344			order	Arenicellales	2	4	2267																			family	Anaerovoracaceae	23	76	67785					family	Holophagaceae	2	5	5344
					order	Conexivisphaerales	4	9	6025			order	DTNL01	2	4	2212																			family	Enterococcaceae	34	100	67631					family	UBA9042	3	8	5244
					order	Actinomarinales	2	9	5946			order	QMSL01	1	2	2168																			family	UBA4882	30	90	62997					family	Peptoniphilaceae	3	8	5204
					order	GW2011-AR5	4	9	5938			order	ARK-15	2	5	2123																			family	PWKY01	29	92	62644					family	Gallionellaceae	3	10	5187
					order	CG10238-14	4	11	5692			order	EX4484-135	1	2	2025																			family	RAAP-2	32	82	61623					family	Campylobacteraceae	3	6	5071
					order	SG8-24	3	7	5582			order	Paracaedibacterales	1	2	2014																			family	Xanthomonadaceae	26	81	61562					family	Caulobacteraceae	3	6	4846
					order	Solirubrobacterales	4	8	5581			order	Levybacterales	1	2	1875																			family	Methylomonadaceae	24	79	57036					family	JdFR-42	4	8	4757
					order	MGIII	4	9	5496			order	GWA2-44-7	1	3	1776																			family	Brevibacillaceae	32	99	55999					family	CG-Epi1	3	9	4598
					order	B31-G17	2	5	5209			order	Conexivisphaerales	1	2	1608																			family	Microcoleaceae	31	75	54561					family	GCA-2687815	1	5	4551
					order	Acidithiobacillales	4	9	5205			order	Mycoplasmatales	1	2	1568																			family	Caldicellulosiruptoraceae	29	72	53446					family	GW2011-AR1	3	8	4539
					order	LC-2	2	5	4508			order	Acidithiobacillales	1	3	1551																			family	Streptosporangiaceae	25	73	52814					family	Haloferacaceae	3	6	4509
					order	Geothermarchaeales	3	7	4258			order	UBA186	1	2	1529																			family	Syntrophomonadaceae	25	68	51452					family	EX4572-44	2	4	4445
					order	CAIUCS01	2	5	3855			order	Nanosalinales	1	2	1443																			family	UBA1161	26	64	50475					family	Aeribacillaceae	3	6	4434
					order	0-14-0-20-30-16	3	7	3724			order	JdFR-21	1	2	1381																			family	Bifidobacteriaceae	23	75	48350					family	Methanocorpusculaceae	3	6	4418
					order	UBA1400	2	5	3687			order	UBA287	1	2	1335																			family	Chlorobiaceae	28	79	45070					family	Pseudopelobacteraceae	3	8	4391
					order	UBA9936	2	5	3352			order	Actinomarinales	1	2	1292																			family	Bacillaceae	23	67	43041					family	Pseudonocardiaceae	3	6	4360
					order	B88-G9	1	5	3211			order	Methanopyrales	1	2	1274																			family	Propionibacteriaceae	28	62	41806					family	Opitutaceae	2	5	4327
					order	Borreliales	2	4	3058			order	Thermoactinomycetales	1	2	1269																			family	Carnobacteriaceae	20	60	41719					family	Acidaminococcaceae	2	4	4317
					order	ARK-15	1	4	3043			order	Methanonatronarchaeales	1	2	1261																			family	UBA932	22	56	40457					family	ARS1160	2	7	4213
					order	DRAE01	2	6	2977			order	UBA184	1	2	1166																			family	Planococcaceae	21	64	40196					family	B26-1	3	7	4031
					order	UBA184	2	4	2802			order	HIMB59	1	2	1110																			family	Pseudonocardiaceae	24	58	40151					family	Bacillaceae_D	2	4	3956
					order	Nanosalinales	1	3	2534			order	Veblenbacterales	1	2	1109																			family	40CM-2-53-6	18	63	38841					family	SG8-41	2	6	3891
					order	WO2-41-13	2	5	2442			family	no support	139754	434853	355264581																			family	Methanospirillaceae	22	54	38202					family	B66-G16	2	7	3844
					order	EX4484-135	2	4	2397			family	Lachnospiraceae	10814	33226	27980411																			family	Poseidoniaceae	17	54	35412					family	Sphingomonadaceae	2	7	3833
					order	EX4484-6	2	5	2333			family	Bacteroidaceae	6919	22603	22504960																			family	Bacillaceae_C	20	54	34531					family	HR1	1	2	3701
					order	Puniceispirillales	2	5	2289			family	Enterobacteriaceae	8098	21821	15140731																			family	Actinomycetaceae	15	49	34119					family	Methanofastidiosaceae	2	8	3656
					order	GWA2-44-7	1	3	2241			family	Desulfovibrionaceae	5294	16647	13618874																			family	DSM-18226	19	53	33944					family	Akkermansiaceae	3	6	3562
					order	Ga0077560	2	5	2240			family	Tannerellaceae	4662	12776	10979017																			family	Rikenellaceae	18	45	33677					family	Rhabdochlamydiaceae	2	5	3445
					order	Mycoplasmatales	1	2	2192			family	Rikenellaceae	3677	10595	8855759																			family	Moorellaceae	18	47	33506					family	Micromonosporaceae	3	6	3443
					order	UBA186	1	3	1958			family	Ruminococcaceae	3048	10111	8716367																			family	Acholeplasmataceae	20	48	33418					family	JAAOZN01	2	4	3439
					order	DTNL01	1	2	1719			family	CAG-74	3651	9848	7556137																			family	S36-B12	20	46	33229					family	LCB-4	2	4	3356
					order	DTBI01	1	3	1696			family	Cellulomonadaceae	1651	6716	6248688																			family	Dermatophilaceae	17	43	31989					family	SZUA-534	1	2	3346
					order	SC72	1	2	1643			family	Acutalibacteraceae	2460	7151	5754169																			family	Pasteurellaceae	13	45	31862					family	D2472	2	5	3346
					order	Undinarchaeales	1	2	1621			family	Burkholderiaceae	2161	6239	4771197																			family	SZUA-534	14	36	31716					family	Dehalococcoidaceae	1	4	3221
					order	HIMB59	1	2	1027			family	Aminobacteriaceae	1369	4855	4116780																			family	Thermoanaerobacteraceae	19	49	30446					family	Brachyspiraceae	2	4	3204
					order	CG07-land	1	2	1011			family	Clostridiaceae	1650	4913	4073205																			family	JAADDC01	8	37	30284					family	Halanaerobiaceae	2	5	3197
					family	no support	207277	1194917	1148976719			family	Oscillospiraceae	1852	5016	3717350																			family	Methanocorpusculaceae	10	37	29518					family	Bifidobacteriaceae	2	4	3190
					family	Enterobacteriaceae	13782	64948	56554383			family	Pseudomonadaceae	1819	5083	3283656																			family	Lactobacillaceae	19	48	29081					family	Myxococcaceae	2	4	3125
					family	Lachnospiraceae	11418	56173	50996805			family	Myxococcaceae	741	2682	2620266																			family	Rhodocyclaceae	17	40	28948					family	Paludibacteraceae	1	2	3069
					family	Bacteroidaceae	5810	35759	39673015			family	Paenibacillaceae	949	2332	2087681																			family	Thorarchaeaceae	10	49	28412					family	DTGE01	1	3	3069
					family	Desulfovibrionaceae	4710	28334	27735713			family	Dysgonomonadaceae	865	2264	2049769																			family	Beijerinckiaceae	19	44	28351					family	ANME-2c	2	5	3049
					family	Opitutaceae	5183	24473	24995984			family	CAG-138	1060	2719	2018218																			family	Treponemataceae	18	46	27887					family	Nanopelagicaceae	2	4	2998
					family	Tannerellaceae	2708	21507	24422980			family	Marinifilaceae	692	2054	1935775																			family	Prolixibacteraceae	16	36	27314					family	Muribaculaceae	2	4	2854
					family	Rikenellaceae	2972	19889	20318395			family	Opitutaceae	923	2202	1699752																			family	Butyricicoccaceae	15	40	27253					family	Legionellaceae	2	4	2769
					family	Burkholderiaceae	2751	15848	14802445			family	Acetobacteraceae	300	1755	1688872																			family	Natrialbaceae	3	43	26647					family	Acidobacteriaceae	2	6	2737
					family	CAG-74	3490	13387	11722726			family	Methanobacteriaceae	765	2194	1626818																			family	Alteromonadaceae	14	46	26567					family	Bryobacteraceae	2	4	2723
					family	Ruminococcaceae	3396	13814	11668296			family	Akkermansiaceae	619	1550	1520713																			family	Nitrosopumilaceae	16	39	26398					family	SP79	1	2	2707
					family	Pseudomonadaceae	5277	15663	11346701			family	Weeksellaceae	687	1870	1490395																			family	Bacillaceae_H	13	36	26303					family	UBA1997	2	4	2608
					family	Acutalibacteraceae	2864	11772	10102857			family	UBA1161	668	1656	1442682																			family	Microcystaceae	13	39	25244					family	Methanoperedenaceae	2	5	2530
					family	Oscillospiraceae	3485	12525	9868055			family	Methanomethylophilaceae	484	1549	1351442																			family	Lentimicrobiaceae	13	31	25032					family	UBA11576	1	2	2493
					family	Gastranaerophilaceae	1283	10000	9298656			family	Flavobacteriaceae	463	1292	1285686																			family	Marsarchaeaceae	14	32	24525					family	Thioalkalivibrionaceae	1	2	2487
					family	Cellulomonadaceae	599	6372	6627816			family	Desulfurivibrionaceae	310	1348	1218276																			family	Spirosomaceae	13	33	23989					family	SOKP01	2	4	2354
					family	Microbacteriaceae	1631	7676	6617971			family	Rhodocyclaceae	549	1544	1201512																			family	ARS1160	9	33	23734					family	Atopobiaceae	2	4	2333
					family	Rhizobiaceae	1340	7173	6437188			family	Erysipelotrichaceae	461	1448	1191519																			family	SG8-41	18	38	23665					family	UBA840	2	5	2301
					family	Weeksellaceae	678	5536	5373674			family	Lentimicrobiaceae	321	1067	1172515																			family	Staphylococcaceae	11	35	23552					family	Thiobacillaceae	2	5	2259
					family	Aminobacteriaceae	915	5525	5147490			family	Microbacteriaceae	621	1622	1119247																			family	Haloarculaceae	13	28	22955					family	Ga0077560	1	2	2224
					family	Sphingomonadaceae	1688	6402	4992066			family	FEN-979	427	1093	1012778																			family	Methanotrichaceae	12	29	22662					family	LC-2	1	2	2204
					family	Methanobacteriaceae	1557	5228	4309258			family	Acetivibrionaceae	431	1135	991798																			family	Methanoperedenaceae	14	34	21969					family	GCA-2696645	1	2	2200
					family	Marinifilaceae	497	3828	4229740			family	SZUA-534	431	1112	986531																			family	Moraxellaceae	14	36	21916					family	Natrialbaceae	2	4	2183
					family	Clostridiaceae	1745	5583	4146022			family	UBA1381	396	1055	963577																			family	Leptospiraceae	9	27	21378					family	Dermatophilaceae	1	3	2128
					family	CAG-138	1455	5166	4136387			family	Treponemataceae	432	1160	931374																			family	Rhodospirillaceae	12	33	21267					family	DTKX01	1	3	2085
					family	Dysgonomonadaceae	1121	3700	3396746			family	P3	261	790	929145																			family	Halanaerobiaceae	12	30	20375					family	Ketobacteraceae	1	3	2081
					family	Akkermansiaceae	1118	3427	3344081			family	Rhizobiaceae	448	1167	895925																			family	Nostocaceae	11	30	20126					family	Arcobacteraceae	1	2	1984
					family	Rs-D84	158	3256	3202912			family	UBA953	360	969	769655																			family	Rhodobacteraceae	16	41	20080					family	UBA10214	1	2	1960
					family	UBA1161	1248	3448	3007363			family	Mycobacteriaceae	322	951	734896																			family	Caloramatoraceae	12	31	19963					family	SXON01	1	3	1953
					family	Eggerthellaceae	543	2813	2857948			family	Rs-D84	281	940	730923																			family	Akkermansiaceae	10	23	19799					family	SZUA-236	1	3	1877
					family	Anaerovoracaceae	1051	3423	2686847			family	Syntrophomonadaceae	304	867	656638																			family	Methanofastidiosaceae	13	31	19747					family	RBG-16-68-12	1	2	1852
					family	Myxococcaceae	387	2350	2555215			family	UBA233	270	729	636044																			family	WCHB1-69	11	25	19617					family	UBA9637	1	2	1794
					family	Paenibacillaceae	1180	3164	2479704			family	UBA932	268	697	629277																			family	Fusobacteriaceae	13	33	19572					family	JAAXVZ01	1	2	1734
					family	Rhizobiaceae_A	1102	3449	2452909			family	Rhodobacteraceae	362	945	611411																			family	UBA955	6	18	19459					family	Methylophilaceae	1	3	1702
					family	Methanomethylophilaceae	349	2512	2308400			family	Erysipelatoclostridiaceae	238	630	574242																			family	Sedimenticolaceae	9	38	19156					family	TCS64	1	3	1684
					family	Flavobacteriaceae	664	2236	1981159			family	Methanosarcinaceae	251	631	542094																			family	Legionellaceae	14	34	19070					family	Syntropharchaeaceae	1	2	1675
					family	UBA953	623	2181	1927459			family	Pseudopelobacteraceae	181	523	529462																			family	Acidaminococcaceae	8	24	18999					family	GCA-2686295	1	3	1654
					family	Chitinophagaceae	102	1635	1906701			family	UBA1067	225	669	510726																			family	Nitrososphaeraceae	10	37	18713					family	WOR-SM1-SCG	1	2	1633
					family	Rhodobacteraceae	641	2508	1903564			family	Gastranaerophilaceae	279	759	509274																			family	UBA8401	5	12	18330					family	Coriobacteriaceae	1	2	1615
					family	Mycobacteriaceae	1101	2963	1877922			family	Thalassarchaeaceae	226	554	465515																			family	Nanopelagicaceae	9	27	17654					family	UBA73	1	4	1608
					family	Syntrophomonadaceae	272	1889	1775010			family	Prolixibacteraceae	206	490	458599																			family	DSM-1321	7	24	17367					family	Brevibacteriaceae	1	2	1596
					family	Xanthobacteraceae	584	2087	1729339			family	UBA12059	228	588	455688																			family	Archaeoglobaceae	8	24	17246					family	EtOH8	1	2	1592
					family	Acetivibrionaceae	718	2060	1534676			family	Acholeplasmataceae	140	439	410663																			family	Methanoregulaceae	9	26	17205					family	B15-G2	1	2	1543
					family	Acetobacteraceae	94	1349	1303279			family	UBA1402	115	334	384428																			family	CAG-74	8	19	17159					family	Altarchaeaceae	1	2	1541
					family	Erysipelotrichaceae	566	1713	1278116			family	Eggerthellaceae	176	448	362029																			family	Thalassarchaeaceae	12	32	17047					family	Nostocaceae	1	2	1535
					family	Treponemataceae	426	1403	1168116			family	Acidaminococcaceae	186	472	351487																			family	Ignavibacteriaceae	6	13	17013					family	Sedimenticolaceae	1	2	1490
					family	SZUA-534	358	1173	1167157			family	Xanthomonadaceae	146	458	344262																			family	Frankiaceae	9	23	16778					family	SAR86	1	2	1444
					family	Xanthomonadaceae	642	1742	1145875			family	Chlorobiaceae	149	431	340534																			family	Ga0077560	10	24	15448					family	Fusobacteriaceae	1	2	1436
					family	UBA1067	236	1074	1090831			family	Muribaculaceae	144	425	337115																			family	Thiobacillaceae	4	22	15038					family	Pelagibacteraceae	1	3	1423
					family	FEN-979	390	1291	1077628			family	Desulfomonilaceae	158	405	324549																			family	Porphyromonadaceae	10	25	15034					family	UBA5453	1	2	1386
					family	UBA233	459	1378	1048662			family	Chitinophagaceae	153	419	320697																			family	Aeribacillaceae	6	18	15018					family	Piscirickettsiaceae	1	2	1324
					family	UBA1381	493	1376	1025459			family	Caldicellulosiruptoraceae	145	364	314351																			family	Bacillaceae_D	10	23	14979					family	Marinifilaceae	1	2	1311
					family	UBA11358	331	1137	956756			family	Sphingobacteriaceae	125	320	302848																			family	Shewanellaceae	8	23	14146					family	Halieaceae	1	5	1311
					family	Methanosarcinaceae	410	1182	888888			family	Sphaerochaetaceae	128	382	300244																			family	Desulfomonilaceae	8	20	13931					family	Amphibacillaceae	1	2	1288
					family	Rhodocyclaceae	363	1091	858415			family	Streptomycetaceae	136	391	299528																			family	Campylobacteraceae	7	20	13826					family	NAC60-12	1	3	1253
					family	Desulfurivibrionaceae	106	800	824959			family	Moorellaceae	108	323	293007																			family	QMZS01	2	17	13697					family	Microtrichaceae	1	2	1224
					family	Erysipelatoclostridiaceae	161	816	732156			family	Bacillaceae_G	99	267	283882																			family	UBA12059	10	24	13557					family	Kosmotogaceae	1	2	1220
					family	UBA932	257	707	603122			family	Enterococcaceae	125	353	274784																			family	DHVEG-1	9	23	13492					family	Hadarchaeaceae	1	2	1209
					family	Prolixibacteraceae	188	529	535596			family	UBA9464	142	341	270899																			family	P3	6	18	13306					family	Acholeplasmataceae	1	2	1199
					family	UBA4882	237	683	511133			family	UBA4882	129	341	267979																			family	Thalassospiraceae	4	11	12792					family	CAG-74	1	2	1189
					family	UBA9464	202	577	481690			family	Peptostreptococcaceae	140	338	265514																			family	F1-60-MAGs149	7	18	12176					family	Methylococcaceae	1	2	1186
					family	UBA12059	184	557	471474			family	WCHB1-69	72	198	261691																			family	Steroidobacteraceae	7	16	12052					family	Cyanobiaceae	1	2	1184
					family	Streptomycetaceae	229	657	467767			family	Poseidoniaceae	92	226	249280																			family	UBA73	7	19	11990					family	Alteromonadaceae	1	2	1174
					family	Listeriaceae	223	660	455932			family	Beijerinckiaceae	108	287	247021																			family	UBA9464	4	20	11694					family	UBA4486	1	2	1159
					family	Acidaminococcaceae	171	566	454593			family	Methylomonadaceae	89	259	244325																			family	Muribaculaceae	7	18	11486					family	SW-10-69-26	1	3	1154
					family	Tissierellaceae	208	593	436643			family	Paludibacteraceae	68	269	238737																			family	Methyloligellaceae	7	22	11311					family	Smithellaceae	1	2	1145
					family	Muribaculaceae	175	599	432332			family	Tissierellaceae	121	299	238503																			family	Selenomonadaceae	8	20	11022					family	Methanocellaceae	1	2	1145
					family	Chlorobiaceae	171	522	421123			family	Anaerovoracaceae	141	372	235260																			family	Salibacteraceae	4	8	10631					family	Hyphomonadaceae	1	3	1128
					family	Caldicellulosiruptoraceae	192	525	415671			family	Xanthobacteraceae	132	306	233578																			family	Sulfurimonadaceae	5	13	10569					family	Dermabacteraceae	1	2	1114
					family	UBA840	243	629	409146			family	Streptococcaceae	97	267	226328																			family	Myxococcaceae	7	18	10526					family	DTDX01	1	2	1078
					family	Methylomonadaceae	139	481	396656			family	UBA11358	106	266	226314																			family	Bryobacteraceae	5	14	10404					family	Barnesiellaceae	1	2	1076
					family	Pseudopelobacteraceae	184	509	387565			family	Listeriaceae	109	275	210179																			family	Aminobacteriaceae	5	15	10373					family	JAAOZO01	1	2	1040
					family	Peptostreptococcaceae	202	538	383729			family	SM1A02	102	246	207251																			family	JABDBI01	6	15	10288					family	Methanoculleaceae	1	2	1035
					family	Streptococcaceae	205	579	383638			family	Microcoleaceae	66	184	204139																			family	RBG-16-68-12	5	13	10284					family	Aerococcaceae	1	2	1030
					family	Vibrionaceae	172	495	382527			family	Vibrionaceae	104	268	201560																			family	Arcobacteraceae	3	9	10234					family	DHVEG-1	1	2	1028
					family	Enterococcaceae	188	549	367790			family	GBS-DC	79	210	195678																			family	Methanoculleaceae	6	13	9784					family	Ignisphaeraceae	1	2	1019
					family	SM1A02	150	451	361608			family	Methanotrichaceae	78	183	194933																			family	Bog-793	6	13	9697					family	Gemmatimonadaceae	1	2	1009
					family	Acholeplasmataceae	131	439	354144			family	Kosmotogaceae	78	214	185150																			family	Peptoniphilaceae	4	14	9667					family	CAG-826	1	2	1009
					family	P3	117	394	352526			family	Salibacteraceae	46	109	175696																			family	UBA5453	6	16	9549					genus	no support	17953	53699	39619072
					family	Desulfomonilaceae	164	411	350176			family	Holophagaceae	54	143	171172																			family	Brachyspiraceae	7	15	9387					genus	Paenibacillus	601	1784	1501515
					family	Lentimicrobiaceae	110	366	345010			family	Brevibacillaceae	60	186	166771																			family	Atopobiaceae	5	12	9330					genus	Aeromonas	323	817	601085
					family	Bacillaceae_G	129	376	327819			family	Smithellaceae	69	223	165805																			family	Methanomicrobiaceae	6	15	9304					genus	Humidesulfovibrio	191	653	508436
					family	Thalassarchaeaceae	169	422	325560			family	CAG-826	70	193	165357																			family	Bin61	5	12	9197					genus	Pseudomonas_E	232	609	384750
					family	Beijerinckiaceae	98	359	318051			family	Thermoanaerobacteraceae	80	202	165267																			family	UBA8139	6	12	9137					genus	Wolbachia	114	390	366479
					family	Methanotrichaceae	123	375	312359			family	Barnesiellaceae	66	183	163521																			family	Methylococcaceae	5	13	9114					genus	Microbacterium	162	413	284994
					family	Sphingobacteriaceae	122	350	288549			family	Methanomassiliicoccaceae	71	176	155514																			family	Melioribacteraceae	6	15	9025					genus	Hungateiclostridium	116	307	216856
					family	Butyricicoccaceae	133	359	284508			family	F082	69	167	155078																			family	Sphaerochaetaceae	6	14	9012					genus	Achromobacter	107	314	200811
					family	Sphaerochaetaceae	112	351	283636			family	Methanoperedenaceae	59	162	146931																			family	TK06	4	14	8890					genus	CAIQIQ01	58	169	169848
					family	B26-1	132	325	282776			family	Azospirillaceae	64	173	146357																			family	Eggerthellaceae	4	9	8659					genus	Clostridium	82	195	152199
					family	Methanoregulaceae	92	342	275291			family	Butyricicoccaceae	84	187	142451																			family	UBA460	5	12	8308					genus	B3-JM-08	38	117	150787
					family	UBA1402	80	262	272148			family	UBA5453	40	117	141762																			family	Cyanobacteriaceae	3	10	8129					genus	Cellulosimicrobium	96	240	142906
					family	GBS-DC	97	289	264460			family	Sphingomonadaceae	65	163	135055																			family	Smithellaceae	5	11	8084					genus	Moorella	31	127	139022
					family	Barnesiellaceae	105	313	263693			family	Nostocaceae	48	137	133191																			family	Megasphaeraceae	5	10	7891					genus	Bacteroides	59	162	132503
					family	Microcoleaceae	118	335	251195			family	B26-1	75	163	132221																			family	Veillonellaceae	5	11	7693					genus	Azospirillum	63	194	132361
					family	Methanofastidiosaceae	115	334	248444			family	Methanospirillaceae	61	157	129531																			family	GW2011-AR1	6	12	7635					genus	Caprobacter	48	131	95266
					family	Kosmotogaceae	107	308	248049			family	UBA9042	41	126	129020																			family	Wohlfahrtiimonadaceae	3	10	7594					genus	Streptomyces	56	150	92301
					family	Fusobacteriaceae	114	315	220077			family	EnvOPS12	64	148	128791																			family	Paludibacteraceae	4	9	7125					genus	Blautia_A	36	105	90000
					family	Moorellaceae	117	301	218774			family	Microcystaceae	40	127	127779																			family	UBA4665	6	13	6861					genus	Eisenbergiella	49	107	87963
					family	Holophagaceae	96	258	216217			family	WVZY01	57	145	121436																			family	Thermococcaceae	4	11	6843					genus	Blautia	36	97	87786
					family	Alteromonadaceae	105	299	214419			family	Leptospiraceae	57	151	120486																			family	Desulfurivibrionaceae	5	11	6820					genus	Parabacteroides	32	87	83632
					family	Nostocaceae	86	258	213570			family	Spirosomaceae	57	144	118010																			family	UBA1402	5	11	6688					genus	Pseudomonas	14	113	83584
					family	CAIOVX01	100	252	210788			family	Rhizobiaceae_A	50	138	117926																			family	WVZY01	3	7	6546					genus	Erysipelatoclostridium	51	128	83569
					family	Thermoanaerobacteraceae	113	306	209350			family	Alteromonadaceae	61	144	117562																			family	Methanococcaceae	3	8	6054					genus	Parageobacillus	25	94	80136
					family	Spirosomaceae	80	231	206011			family	Moraxellaceae	45	147	117036																			family	SOKP01	3	7	5997					genus	Gudongella	34	75	76543
					family	EnvOPS12	95	255	204868			family	UBA8401	48	116	116235																			family	Schleiferiaceae	3	6	5712					genus	Ruthenibacterium	41	101	73896
					family	Poseidoniaceae	83	252	203695			family	Lactobacillaceae	52	132	111172																			family	Methanocellaceae	3	7	5683					genus	Hungatella	30	74	63998
					family	WVZY01	77	248	200306			family	SXON01	38	101	107704																			family	ANME-2c	3	8	5675					genus	Rhodococcus	41	105	60891
					family	Methanospirillaceae	96	265	199214			family	SOKP01	54	130	107225																			family	Amphibacillaceae	3	7	5603					genus	PWKY01	21	62	59444
					family	Leptospiraceae	91	282	198064			family	Melioribacteraceae	43	108	106115																			family	JGIOTU-2	4	8	5539					genus	Clostridium_F	26	75	58966
					family	Smithellaceae	95	273	197429			family	JGIOTU-2	49	143	103415																			family	47-G6	2	9	5532					genus	PALSA-986	36	102	57418
					family	Thalassospiraceae	81	270	192474			family	UBA4665	51	159	102941																			family	Caulobacteraceae	4	13	5522					genus	Enterocloster	20	63	54882
					family	Methylococcaceae	73	218	192459			family	Planococcaceae	40	95	102915																			family	Halococcaceae	3	13	5506					genus	CAG-41	20	42	53027
					family	Neisseriaceae	75	263	189004			family	Fusobacteriaceae	45	118	98447																			family	Barnesiellaceae	5	10	5462					genus	UBA1417	24	55	50567
					family	Methanocorpusculaceae	76	277	183966			family	Methylococcaceae	36	88	97697																			family	UBA11358	3	7	5328					genus	Caldicellulosiruptor	29	63	47685
					family	Lactobacillaceae	100	294	177710			family	Methanofastidiosaceae	52	129	97058																			family	Exiguobacteraceae	4	9	5309					genus	Bacillus_A	25	58	47278
					family	Moraxellaceae	87	239	176065			family	Methanoculleaceae	39	106	95678																			family	B15-G2	3	7	5084					genus	Methanobrevibacter_A	17	52	42121
					family	Azospirillaceae	79	235	174578			family	Micrococcaceae	27	92	94437																			family	Stappiaceae	2	7	5083					genus	Enterococcus_A	12	40	37213
					family	Rhodospirillaceae	88	238	174000			family	SG8-41	44	119	93430																			family	UBA840	2	5	5055					genus	UBA4844	16	37	36107
					family	Rhabdochlamydiaceae	82	214	173662			family	Arcobacteraceae	29	106	93040																			family	ARS1285	3	8	5034					genus	Priestia	16	51	35671
					family	Melioribacteraceae	77	232	173567			family	Aeromonadaceae	54	143	89749																			family	GW2011-AR9	4	10	4897					genus	Pseudoflavonifractor	20	42	35137
					family	SXON01	64	191	172714			family	B3-JM-08	33	103	88635																			family	EnvOPS12	3	6	4760					genus	Chromobacterium	16	45	35127
					family	Methanomassiliicoccaceae	74	197	167864			family	Bryobacteraceae	41	104	86041																			family	EtOH8	3	6	4726					genus	Clostridium_B	22	51	34702
					family	Bacillaceae	73	246	167217			family	Cloacimonadaceae	34	98	85620																			family	WOR-SM1-SCG	3	7	4479					genus	Lactococcus	8	28	31745
					family	EtOH8	72	225	164553			family	EtOH8	33	95	85054																			family	ANME-1	3	10	4395					genus	EX4484-6	5	16	31010
					family	Bryobacteraceae	82	212	160791			family	Anoxybacillaceae	42	101	84799																			family	UBA5738	1	5	4314					genus	Listeria	17	42	30774
					family	Ignavibacteriaceae	70	188	158742			family	Bifidobacteriaceae	36	104	81707																			family	Rickettsiaceae	3	8	4312					genus	Streptococcus	14	45	30206
					family	Atopobiaceae	78	219	156767			family	Bacillaceae_C	40	113	81273																			family	AMARA-1	1	2	4266					genus	Enterococcus_D	12	39	30016
					family	Methanoperedenaceae	73	202	156630			family	Halanaerobiaceae	44	112	81191																			family	HK1	3	8	4264					genus	Methanolobus	4	11	29924
					family	Paludibacteraceae	55	169	154813			family	DTQO01	42	99	81063																			family	Bin134	2	5	4245					genus	Nocardioides	23	51	29709
					family	Brevibacillaceae	76	215	152195			family	Ignavibacteriaceae	39	101	77378																			family	Pseudohongiellaceae	3	6	4161					genus	ECH-B-1	10	20	29343
					family	UBA8401	65	176	151220			family	Micromonosporaceae	28	84	77349																			family	Pseudopelobacteraceae	3	7	4101					genus	Acetatifactor	14	35	29173
					family	Halanaerobiaceae	71	195	151075			family	Methanoregulaceae	34	83	76544																			family	SXON01	2	5	3935					genus	Thermoanaerobacter	16	41	29033
					family	Campylobacteraceae	70	221	149042			family	Methanocorpusculaceae	33	89	74705																			family	GBS-DC	3	8	3894					genus	Methylobacterium	18	45	28906
					family	Microcystaceae	55	175	143341			family	CAIOVX01	39	94	74591																			family	Thioalkalivibrionaceae	3	6	3862					genus	Clostridium_Q	12	37	28262
					family	PWKY01	58	192	140154			family	PWKY01	29	92	74416																			family	CSSED10-239	1	6	3817					genus	Sulfuritalea	12	37	27888
					family	UBA4665	6	137	138167			family	Selenomonadaceae	37	92	73067																			family	UBA472	2	7	3799					genus	Flavonifractor	17	41	27552
					family	WOR-SM1-SCG	49	155	133018			family	Bin80	40	93	72490																			family	CAIVOO01	2	5	3786					genus	Phocaeicola	7	21	26882
					family	Acidobacteriaceae	61	161	132774			family	UBA840	28	77	72118																			family	UBA9935	2	6	3750					genus	Treponema	14	34	26515
					family	Planococcaceae	64	179	129098			family	Atopobiaceae	38	98	71265																			family	Rhabdochlamydiaceae	3	7	3681					genus	WUQU01	3	6	26173
					family	DTQO01	54	148	129096			family	Archaeoglobaceae	37	95	70988																			family	Haloferacaceae	3	7	3624					genus	Clostridium_P	7	17	26091
					family	Brachyspiraceae	67	190	128783			family	Caloramatoraceae	34	89	70605																			family	Ketobacteraceae	3	6	3602					genus	Geobacillus	13	34	23988
					family	B3-JM-08	65	194	126754			family	Fen-1087	28	76	67929																			family	UBA868	3	7	3598					genus	CAIVED01	3	8	23792
					family	WCHB1-69	41	132	125582			family	Bacillaceae_H	37	87	67363																			family	Microtrichaceae	3	6	3517					genus	CAIYYX01	13	30	23219
					family	Caloramatoraceae	65	167	116899			family	Bacillaceae	33	92	66525																			family	Kryptoniaceae	1	3	3490					genus	CAG-81	12	38	23080
					family	Archaeoglobaceae	52	153	114892			family	Bacillaceae_D	37	81	66443																			family	RDOG01	2	4	3432					genus	Flavobacterium	13	36	22873
					family	ARS1160	54	171	114850			family	Nitrosopumilaceae	28	65	65454																			family	CG1-02-33-12	2	4	3324					genus	Haematospirillum	8	23	22665
					family	Cloacimonadaceae	50	127	113321			family	UBA9935	34	94	64832																			family	Acidithiobacillaceae	2	6	3286					genus	GW2011-AR15	5	17	22508
					family	Bacillaceae_H	51	141	111141			family	Thiobacillaceae	27	78	64508																			family	Holophagaceae	2	6	3220					genus	UBA1213	14	32	21820
					family	Megasphaeraceae	53	166	111046			family	Porphyromonadaceae	29	80	63615																			family	Fen-1087	2	5	3185					genus	Ensifer	10	28	21592
					family	JGIOTU-2	43	146	110634			family	Acidobacteriaceae	34	78	62788																			family	Methanomassiliicoccaceae	2	4	3181					genus	Mesorhizobium	12	34	21305
					family	DHVEG-1	50	153	109392			family	DHVEG-1	36	86	62259																			family	Thermoplasmataceae	1	5	3140					genus	UBA5920	4	17	21148
					family	SOKP01	60	147	106368			family	ANME-2c	23	53	60408																			family	TMED2	2	5	3125					genus	Sellimonas	10	30	20912
					family	F082	45	127	105066			family	Chromobacteriaceae	27	75	59432																			family	Methanomethylicaceae	2	5	3111					genus	Bradyrhizobium	5	12	20499
					family	Thiobacillaceae	46	139	104830			family	Thalassospiraceae	21	53	58127																			family	Dehalococcoidaceae	2	5	3062					genus	CAIXEA01	11	27	20442
					family	Selenomonadaceae	43	138	104105			family	Kryptoniaceae	33	76	55823																			family	JAAOZO01	1	3	3041					genus	MGIIb-O3	12	32	20343
					family	HEL-GB-A	41	121	102777			family	Carnobacteriaceae	27	77	54799																			family	UBA9655	2	5	3029					genus	Ruminococcus	7	24	19931
					family	Bifidobacteriaceae	56	143	101505			family	Brachyspiraceae	30	65	54183																			family	Halieaceae	2	6	3019					genus	Gemmiger	8	16	19469
					family	UBA9935	48	132	101023			family	Thorarchaeaceae	26	65	53559																			family	Gallionellaceae	2	4	2994					genus	Carnobacterium	7	20	18511
					family	Nitrosopumilaceae	47	132	100563			family	Steroidobacteraceae	25	61	52612																			family	Thermodesulfobacteriaceae	1	5	2954					genus	UBA4839	8	18	18356
					family	Micromonosporaceae	44	132	98414			family	Actinomycetaceae	28	79	52385																			family	Methanofollaceae	2	4	2901					genus	Clostridium_J	13	31	17751
					family	Pasteurellaceae	51	129	97736			family	HEL-GB-A	31	72	51593																			family	UBA12075	1	3	2889					genus	Rhizobium	7	19	17498
					family	Actinomycetaceae	48	143	94843			family	TCS64	28	66	50838																			family	JAAZKV01	1	3	2874					genus	Paenarthrobacter	8	19	16947
					family	40CM-2-53-6	45	122	93149			family	Rhodospirillaceae	20	49	48939																			family	UBA1997	2	4	2838					genus	BOG-930	10	25	16692
					family	Methanoculleaceae	48	129	93052			family	Solirubrobacteraceae	36	89	48586																			family	UBA10161	1	3	2796					genus	Paenibacillus_B	10	24	16674
					family	Staphylococcaceae	50	129	92231			family	Balneolaceae	22	52	48149																			family	Acidobacteriaceae	2	4	2738					genus	Clostridium_S	9	21	16332
					family	ANME-1	37	122	91684			family	Staphylococcaceae	28	63	47064																			family	F082	2	6	2730					genus	SFEL01	8	19	16300
					family	Bacillaceae_D	51	131	91462			family	DSM-1321	25	56	46912																			family	Aerococcaceae	2	5	2706					genus	Methanimicrococcus	7	16	16105
					family	UBA9637	45	124	89953			family	Baltobacteraceae	16	52	46512																			family	EX4572-44	1	3	2682					genus	CAG-791	8	26	16018
					family	Anoxybacillaceae	43	124	88736			family	Pasteurellaceae	24	62	46410																			family	Moritellaceae	1	4	2681					genus	Burkholderia	8	22	15959
					family	Aeromonadaceae	43	125	87995			family	Neisseriaceae	23	68	46193																			family	Altarchaeaceae	2	4	2603					genus	Brevibacillus_B	6	19	15770
					family	Nocardioidaceae	65	160	87912			family	UBA9637	27	63	46102																			family	Balneolaceae	2	4	2526					genus	Faecalibacillus	6	14	15010
					family	Leptotrichiaceae	56	138	87828			family	Thioalkalivibrionaceae	22	62	45400																			family	Koribacteraceae	2	6	2465					genus	Clostridium_H	10	23	14663
					family	Bacillaceae_C	47	122	87313			family	Thermococcaceae	28	63	45214																			family	UBA284	2	4	2443					genus	Fen-1308	3	9	14514
					family	Porphyromonadaceae	47	126	86697			family	B1Sed10-29	24	59	44926																			family	Chloroflexaceae	1	2	2419					genus	Serratia	6	12	14161
					family	SG8-41	41	111	86560			family	DSM-18226	21	50	44081																			family	UBA1222	2	6	2393					genus	UBA12059	8	16	13986
					family	B1Sed10-29	38	106	86366			family	Chloroflexaceae	21	53	43690																			family	UBA1539	1	3	2336					genus	MGIIa-L1	4	11	13828
					family	Bog-38	24	101	84293			family	Campylobacteraceae	25	58	42975																			family	Thermaceae	2	5	2315					genus	Bacillus	8	23	13794
					family	Bin80	43	108	82737			family	Halomonadaceae	22	52	42123																			family	SM1A02	2	5	2268					genus	JABLTI01	4	11	13758
					family	DSM-1321	32	99	81921			family	Methylophagaceae	12	37	42060																			family	Actinomarinaceae	2	4	2266					genus	Hydrotalea	10	23	13708
					family	UBA5453	26	78	80685			family	Koribacteraceae	17	44	41791																			family	SOIM01	1	2	2135					genus	UBA5508	7	15	13334
					family	RAAP-2	39	102	78272			family	NAC60-12	21	45	41771																			family	UBA11393	2	4	2120					genus	Yersinia	6	17	12986
					family	Alcanivoracaceae	21	61	76024			family	HR1	17	36	41459																			family	DTKX01	1	3	2081					genus	Paenibacillus_H	8	19	12893
					family	Chromobacteriaceae	35	101	75636			family	Shewanellaceae	24	62	40644																			family	CG2-30-70-394	1	3	2064					genus	Tannerella	5	12	12855
					family	UBA9042	29	82	75626			family	Haloferacaceae	20	52	39123																			family	LCB-4	1	4	2050					genus	Methanoplasma	6	12	12834
					family	Stappiaceae	35	120	75459			family	Thermofilaceae	15	37	38301																			family	CAG-826	1	2	1988					genus	Pseudomonas_A	3	14	12775
					family	Methanomicrobiaceae	34	95	75132			family	Methanosphaerulaceae	17	39	36802																			family	Oleiphilaceae	1	2	1959					genus	Weizmannia	5	11	12743
					family	Steroidobacteraceae	35	96	75008			family	WOR-SM1-SCG	17	48	36679																			family	ARS1403	1	3	1931					genus	Gordonia	10	23	12544
					family	Haloferacaceae	39	98	74542			family	Micrarchaeaceae	8	26	36532																			family	Alcanivoracaceae	1	2	1924					genus	Niallia	8	16	12369
					family	Arcobacteraceae	36	103	74046			family	ANME-1	18	47	36497																			family	UBA525	1	4	1891					genus	Staphylococcus	6	14	12341
					family	NAC60-12	32	80	73528			family	40CM-2-53-6	17	45	36288																			family	GWA1-40-21	1	3	1767					genus	CAG-196	9	24	12333
					family	Carnobacteriaceae	42	110	73457			family	HK1	17	43	35997																			family	CG-Epi1	1	3	1741					genus	Lysinibacillus	7	17	12302
					family	ANME-2c	36	91	73219			family	BA1	18	45	34756																			family	Thermotogaceae	1	3	1737					genus	Rhodoferax	3	10	12255
					family	Haloarculaceae	41	98	69521			family	Stappiaceae	13	47	34495																			family	GCA-2696645	1	2	1731					genus	Bordetella	7	21	12194
					family	Kryptoniaceae	30	81	67226			family	UBA12225	20	45	34485																			family	UBA12501	1	2	1730					genus	UBA2262	10	25	12170
					family	Salibacteraceae	21	55	66730			family	DTKX01	16	40	34477																			family	SCSR01	1	2	1688					genus	Ehrlichia	7	16	12081
					family	TCS64	38	99	66502			family	GCA-2696645	14	41	34299																			family	B50-G16	1	2	1670					genus	Pseudorhizobium	5	14	12048
					family	B24	35	84	66493			family	ARS1160	12	50	33958																			family	UBA186	1	2	1667					genus	Methylovulum	6	17	12040
					family	DSM-18226	32	90	65853			family	CAIVOO01	8	23	33862																			family	BA1	1	4	1616					genus	Agathobacter	5	19	12012
					family	Pseudohongiellaceae	27	74	63883			family	Megasphaeraceae	19	51	33084																			family	TCS64	1	2	1609					genus	Ruminococcus_E	6	16	11912
					family	Thioalkalivibrionaceae	28	79	63852			family	RAAP-2	18	40	32759																			family	QMZP01	1	2	1540					genus	Clostridioides	8	17	11809
					family	Coriobacteriaceae	24	71	62220			family	Methanococcaceae	20	48	31713																			family	CSP1-4	1	2	1502					genus	Lachnospira	9	20	11654
					family	Shewanellaceae	36	89	61009			family	Altarchaeaceae	14	35	30934																			family	JdFR-42	1	2	1430					genus	Faecalibacterium	5	17	11602
					family	CAG-826	27	82	60121			family	Legionellaceae	15	37	29146																			family	Sulfolobaceae	1	3	1420					genus	QMZS01	1	12	11381
					family	JAADDC01	28	106	58434			family	Alcanivoracaceae	5	14	29093																			family	CSSed11-243R1	1	3	1415					genus	Ruminococcus_D	6	21	11355
					family	Caulobacteraceae	29	80	58338			family	Haloarculaceae	9	26	28593																			family	B1Sed10-29	1	3	1412					genus	JAAYNL01	4	11	11348
					family	Helicobacteraceae	33	84	58256			family	Oleiphilaceae	14	34	28559																			family	GWC2-37-73	1	4	1396					genus	Ruminiclostridium_E	6	13	11278
					family	BMS3B	29	78	58069			family	Thermotogaceae	16	36	28367																			family	JACIVX01	1	2	1382					genus	Paraclostridium	7	14	11251
					family	RBG-16-68-12	23	74	57429			family	JABXJV01	15	33	28245																			family	Methanothermobacteraceae	1	2	1380					genus	Xanthomonas	4	10	11170
					family	Bin61	26	76	57390			family	Chlamydiaceae	11	27	27464																			family	Desulfurococcaceae	1	2	1349					genus	Listeria_A	3	7	11153
					family	JABDBI01	26	75	56588			family	Propionibacteriaceae	14	30	26959																			family	Cyanobiaceae	1	2	1347					genus	Photorhabdus	6	16	11077
					family	GCA-2696645	26	90	55213			family	ARS1285	8	28	26935																			family	JAADFO01	1	2	1317					genus	Peribacillus	7	19	10915
					family	B87-G9	11	67	55141			family	JAAOZN01	10	24	26767																			family	Leptospirillaceae	1	3	1307					genus	RC9	4	9	10897
					family	Amphibacillaceae	21	69	54943			family	Methanomicrobiaceae	13	28	26457																			family	Thermofilaceae	1	2	1298					genus	Thermotoga	6	14	10883
					family	Natrialbaceae	28	68	54743			family	Exiguobacteraceae	14	30	26180																			family	GCA-2687185	1	2	1298					genus	Prevotella	5	14	10644
					family	Chloroflexaceae	23	54	54594			family	Salinibacteraceae	14	34	26118																			family	JAAOZN01	1	2	1296					genus	Mycobacterium	7	15	10579
					family	Thermococcaceae	31	78	54488			family	JdFR-42	11	31	25620																			family	ARS21	1	2	1274					genus	Elizabethkingia	2	4	10548
					family	JAAOZP01	25	59	54181			family	B25	12	29	25062																			family	Methanohalarchaeaceae	1	2	1267					genus	CAG-177	7	17	10479
					family	Methanococcaceae	22	68	53831			family	Methanocellaceae	14	33	24951																			family	EX4484-224	1	4	1251					genus	Alistipes	6	15	10201
					family	Bog-793	27	63	53811			family	RBG-16-68-12	12	27	24468																			family	HEL-GB-A	1	2	1238					genus	Sphingobacterium	3	8	10075
					family	Micrococcaceae	30	85	53202			family	GCA-2686295	12	28	24428																			family	21-14-0-10-32-9	1	3	1221					genus	Methanomethylophilus	3	6	9928
					family	Thorarchaeaceae	30	68	53090			family	47-G6	4	13	24248																			family	UBA4486	1	2	1210					genus	CAIRDP01	3	6	9922
					family	Sulfurimonadaceae	17	52	52719			family	Natrialbaceae	16	36	24229																			family	Thermoactinomycetaceae	1	2	1200					genus	Treponema_D	5	12	9890
					family	UBA73	21	76	50717			family	Amphibacillaceae	14	39	24158																			family	Ilumatobacteraceae	1	2	1197					genus	Leptospira	4	9	9804
					family	JdFR-42	24	69	50413			family	B24	14	32	23966																			family	Chlamydiaceae	1	3	1195					genus	Mitsuokella	7	14	9594
					family	TMED2	21	72	50355			family	Cyanobiaceae	10	28	23932																			family	Helicobacteraceae	1	2	1191					genus	40CM-2-53-6	5	17	9591
					family	Halieaceae	17	65	50355			family	Bin61	14	29	23699																			family	Hydrothermarchaeaceae	1	2	1186					genus	Methanothrix	2	7	9506
					family	EX4572-44	13	64	50116			family	Nitrososphaeraceae	11	32	23685																			family	SKSH01	1	2	1184					genus	Proteiniphilum	5	12	9471
					family	Oleiphilaceae	21	74	49711			family	DTDX01	6	21	23343																			family	B26-1	1	2	1172					genus	J091	2	8	9337
					family	Leptospirillaceae	21	71	49297			family	Coriobacteriaceae	9	29	22634																			family	UBA287	1	2	1168					genus	Yokenella	3	8	9152
					family	Legionellaceae	23	72	47292			family	TMED2	12	24	22316																			family	BMS3B	1	2	1154					genus	TA-20	5	13	9031
					family	Altarchaeaceae	17	52	46934			family	J110	8	33	22061																			family	DTDX01	1	2	1153					genus	GCA-2687275	2	12	8895
					family	Thermotogaceae	26	70	46653			family	Methanomethylicaceae	10	23	21800																			family	Hyphomonadaceae	1	2	1138					genus	SMTZ1-45	6	14	8718
					family	Halomonadaceae	26	66	46429			family	Pseudonocardiaceae	11	28	21785																			family	EX4484-52	1	2	1125					genus	Enterobacter	5	15	8669
					family	HR1	19	51	46397			family	Leptospirillaceae	9	25	21657																			family	Coxiellaceae	1	2	1117					genus	Shewanella	4	14	8607
					family	BA1	26	74	46148			family	GW2011-AR1	11	34	21423																			family	UBA141	1	2	1105					genus	B47-G6	1	10	8492
					family	ARS1285	22	76	45754			family	UBA73	7	29	21299																			family	B69-G16	1	2	1093					genus	Ochrobactrum	5	15	8366
					family	Methanomethylicaceae	25	68	45438			family	CSP1-4	11	23	21016																			family	B25	1	2	1078					genus	CAIQEU01	1	2	8328
					family	Thermodesulfobacteriaceae	23	62	45363			family	UBA955	7	17	20941																			family	Mycoplasmataceae	1	2	1071					genus	CAJBEZ01	6	17	8171
					family	Veillonellaceae	24	71	45209			family	SG8-5	9	22	20897																			family	Bog-38	1	3	1058					genus	Ruminococcus_A	5	12	8164
					family	Thermofilaceae	20	49	44999			family	HR02	9	26	20607																			family	UBA9042	1	2	1052					genus	Roseburia	3	10	8160
					family	Wohlfahrtiimonadaceae	12	46	44873			family	Thermodesulfobacteriaceae	13	29	20498																			family	B24	1	2	1046					genus	Dwaynesavagella	2	14	8150
					family	Fen-1087	28	65	44750			family	Pseudohongiellaceae	11	25	20328																			family	CAINOH01	1	2	1039					genus	Thalassospira	4	12	8057
					family	UBA1997	19	53	44276			family	JABDBI01	9	23	19827																			family	Methylophilaceae	1	3	1027					genus	Microcystis	3	7	7899
					family	RBG-13-38-9	20	57	43880			family	UBA9212	9	21	19638																			family	UBA12225	1	2	1024					genus	Coprobacillus	4	10	7858
					family	Micrarchaeaceae	13	38	43500			family	Borreliaceae	10	22	19225																			family	UBA183	1	2	1024					genus	Brevibacillus	5	10	7770
					family	Cyanobiaceae	17	53	43477			family	UBA1997	10	25	18954																			family	SZUA-236	1	2	1022					genus	Petrimonas	5	12	7761
					family	Methylophagaceae	18	52	43458			family	GW2011-AR9	5	25	18741																			family	Methermicoccaceae	1	2	1014					genus	Cryobacterium	4	10	7648
					family	Koribacteraceae	20	60	41893			family	B15-G2	10	24	18694																			family	Bin80	1	2	1014					genus	ER4	5	13	7645
					family	Nitrososphaeraceae	18	55	41307			family	QMZM01	6	12	18630																			family	CAISPN01	1	2	1013					genus	Clostridium_AQ	4	15	7641
					family	UBA1222	16	42	40927			family	UBA460	10	21	18486																			family	PALSA-1337	1	2	1010					genus	Faecalimonas	4	13	7628
					family	UBA583	10	33	40622			family	CG2-30-70-394	10	29	18288																			family	Methanosphaerulaceae	1	2	1000					genus	Orientia	2	6	7569
					family	Chlamydiaceae	20	49	40479			family	Methylophilaceae	12	29	17854																			genus	no support	38993	171706	142834306					genus	Eubacterium_H	4	11	7566
					family	B25	21	54	39423			family	CR-4	8	19	17743																			genus	Aeromonas	282	4316	4440093					genus	Chlorobium	2	4	7500
					family	JdFR-43	17	45	39148			family	JACIVX01	9	23	17728																			genus	Phyllobacterium	171	4188	4192030					genus	Cupriavidus	4	12	7500
					family	Balneolaceae	16	43	38462			family	WYZ-LMO8	9	23	17569																			genus	Nocardioides	1590	5075	3624767					genus	Siminovitchia	5	15	7405
					family	SKNY01	23	52	38016			family	Brevibacteriaceae	11	27	17453																			genus	Streptomyces	1875	5048	3325641					genus	Agathobaculum	5	11	7321
					family	B15-G2	18	44	37703			family	Hadarchaeaceae	8	19	17035																			genus	Azospirillum	123	3095	3224691					genus	Balneola	2	9	7135
					family	CG2-30-70-394	14	37	37333			family	SOIM01	4	8	16752																			genus	Sphingomonas	46	3089	3182388					genus	EX4484-218	3	8	7049
					family	Brevibacteriaceae	16	56	35364			family	UBA1222	8	25	16690																			genus	Microbacterium	1097	4053	3108045					genus	UBA4417	5	14	7011
					family	GW2011-AR1	18	55	32366			family	Wohlfahrtiimonadaceae	7	17	16281																			genus	Brachybacterium	946	2748	2087614					genus	Mediterraneibacter	4	10	6981
					family	UBA183	11	32	31827			family	Peptoniphilaceae	7	23	16144																			genus	Achromobacter	1195	3106	2008568					genus	Exiguobacterium	1	7	6882
					family	JACIVX01	14	34	31358			family	Coxiellaceae	7	19	15899																			genus	Paenibacillus	940	2569	1811455					genus	Nocardiopsis	3	11	6747
					family	Haladaptataceae	13	31	30682			family	Nanopelagicaceae	9	23	15886																			genus	Humidesulfovibrio	333	1676	1655775					genus	Lonsdalea	4	10	6726
					family	Methanocellaceae	15	39	30489			family	DTDM01	5	12	15856																			genus	Hydrotalea	659	1751	1285700					genus	CAG-964	4	12	6628
					family	JAAOZO01	15	38	29742			family	UBA284	8	22	15784																			genus	Bacteroides	530	1473	1169360					genus	XYD12-FULL-36-8	3	11	6607
					family	UBA284	14	42	29534			family	JAADDC01	9	30	15568																			genus	Cellulosimicrobium	516	1566	1160282					genus	Hamiltonella	3	11	6587
					family	Propionibacteriaceae	14	51	29520			family	PWGL01	5	19	15519																			genus	Bradyrhizobium	781	1810	1047823					genus	UBA9212	3	6	6571
					family	UBA9212	15	37	29207			family	Halieaceae	8	18	15182																			genus	CAG-196	306	1246	1034924					genus	Pseudomonas_B	5	11	6481
					family	UBA12225	16	38	28188			family	JABLTI01	7	14	15077																			genus	Mycobacterium	736	1765	985244					genus	Methanobrevibacter_B	2	4	6329
					family	SP79	9	25	28004			family	GCA-002838935	2	5	15071																			genus	Wolbachia	71	841	874797					genus	Frankia	2	9	6301
					family	CSP1-4	15	35	27618			family	Bog-38	8	19	15051																			genus	Pseudomonas_E	341	872	537223					genus	NSJ-61	4	8	6205
					family	Exiguobacteraceae	14	36	27135			family	UBA9629	9	19	14664																			genus	Flavobacterium	307	766	509535					genus	Yeosuana	4	11	6180
					family	Dehalococcoidaceae	18	44	26725			family	Leptotrichiaceae	6	18	14489																			genus	Pseudomonas	364	884	501595					genus	Eubacterium_F	5	12	6154
					family	PALSA-1337	12	35	26153			family	SpSt-1120	2	4	14080																			genus	Erysipelatoclostridium	196	642	488825					genus	Methanomassiliicoccus_A	2	4	6144
					family	Anaplasmataceae	13	36	25974			family	UBA10009	7	15	13977																			genus	Hungateiclostridium	222	587	403915					genus	JABMPP01	2	6	6117
					family	CG1-02-33-12	10	28	25763			family	Sedimenticolaceae	5	14	13927																			genus	F1-60-MAGs163	298	722	379044					genus	Methanoregula	3	7	6087
					family	JABXJV01	15	33	25574			family	EX4484-224	9	19	13519																			genus	Clostridium	189	516	339357					genus	Serratia_A	3	8	5920
					family	Sedimenticolaceae	13	37	25340			family	Gallionellaceae	8	23	13424																			genus	Rhodococcus	218	542	321027					genus	Acinetobacter	4	9	5890
					family	Nanopelagicaceae	13	34	25137			family	CG-Epi1	4	11	13219																			genus	Ensifer	214	515	290668					genus	Methanospirillum	4	12	5855
					family	Peptoniphilaceae	15	41	25057			family	UBA6960	7	14	13073																			genus	B3-JM-08	105	335	262868					genus	Rathayibacter	4	8	5817
					family	Aeribacillaceae	15	39	24933			family	JDFR-13	2	4	12996																			genus	Eisenbergiella	102	293	245262					genus	QS-4-48-99	3	8	5788
					family	Rickettsiaceae	14	34	24737			family	Aeribacillaceae	10	20	12900																			genus	Enterocloster	94	345	242184					genus	Variovorax	3	9	5741
					family	NZ13-MGT	14	32	24695			family	UBA8139	4	11	12820																			genus	PALSA-986	124	346	240596					genus	Aminobacterium	4	8	5656
					family	Methylophilaceae	16	40	24372			family	CSSED10-239	1	2	12742																			genus	Yersinia	99	316	227296					genus	Chryseobacterium	3	6	5588
					family	Methanosphaerulaceae	10	26	24323			family	CG1-02-33-12	6	14	12730																			genus	Enterobacter	52	235	174985					genus	Paraburkholderia	3	6	5450
					family	Hadarchaeaceae	14	40	24060			family	Rhabdochlamydiaceae	5	16	12660																			genus	Ruthenibacterium	83	253	168588					genus	CAG-170	3	7	5391
					family	HK1	14	35	23979			family	SZUA-236	7	16	12617																			genus	Gordonia	117	271	164889					genus	Geothrix	2	5	5344
					family	Succinivibrionaceae	13	33	23877			family	Helicobacteraceae	7	15	12596																			genus	Micromonospora	80	230	161740					genus	Janthinobacterium	3	6	5257
					family	UBA460	13	36	23583			family	DTGE01	6	17	12579																			genus	Sphingobacterium	76	195	157079					genus	SXRM01	3	8	5244
					family	Baltobacteraceae	13	34	23349			family	B79-G9	4	25	12181																			genus	Cryobacterium	67	185	149812					genus	Chelonobacter	1	2	5231
					family	QMSL01	9	25	23137			family	UBA12075	5	11	12168																			genus	Bacillus_A	71	217	149207					genus	Cutibacterium	3	6	5223
					family	DTGE01	9	26	22736			family	Rickettsiaceae	7	16	12049																			genus	Parabacteroides	72	174	143158					genus	Finegoldia	3	8	5204
					family	B50-G16	10	26	22343			family	EX4572-44	4	12	11770																			genus	CAG-41	70	197	132241					genus	Agrobacterium	2	4	5170
					family	Rubidibacteraceae	14	33	22083			family	Streptosporangiaceae	8	17	11712																			genus	Pseudolabrys	93	212	128324					genus	Ralstonia	3	9	5120
					family	Ketobacteraceae	11	28	21310			family	Thermoplasmataceae	5	10	11559																			genus	Sediminibacterium	68	172	121463					genus	Methanosphaera	2	6	4920
					family	21-14-0-10-32-9	11	30	20689			family	Gemmatimonadaceae	5	12	11440																			genus	Faecalibacterium	56	196	117376					genus	Brevundimonas	3	6	4846
					family	GWC2-37-73	8	22	20420			family	Schleiferiaceae	5	11	11369																			genus	Rhodococcus_B	81	195	116820					genus	JABDRC01	3	6	4826
					family	Salinibacteraceae	11	27	20163			family	Marsarchaeaceae	6	15	11237																			genus	Rathayibacter	60	165	115145					genus	Megamonas	2	4	4810
					family	Methanofollaceae	10	26	19988			family	UBA10834	4	16	11120																			genus	Listeria	43	163	111140					genus	Methanosarcina	3	6	4806
					family	Methermicoccaceae	8	18	19841			family	Bog-793	8	16	11065																			genus	Curtobacterium	48	138	98987					genus	Eubacterium_A	3	7	4785
					family	Gallionellaceae	13	34	19738			family	Dermabacteraceae	5	10	10846																			genus	Methanobrevibacter	4	155	97536					genus	Hafnia	3	7	4781
					family	ARS49	12	31	19715			family	NBVN01	3	12	10818																			genus	Blautia	39	120	95232					genus	JdFR-42	4	8	4757
					family	UBA10214	7	23	19309			family	Fervidicoccaceae	5	12	10499																			genus	Citrobacter	18	96	95011					genus	Tenacibaculum	3	8	4739
					family	Microtrichaceae	7	25	19281			family	SKNY01	5	13	10385																			genus	Burkholderia	47	145	89416					genus	Longicatena	3	7	4690
					family	UBA10009	7	20	18904			family	Ga0077560	6	12	10111																			genus	Flavipsychrobacter	51	124	89122					genus	Bombella	1	3	4672
					family	UBA9655	10	28	18813			family	B50-G16	6	16	10090																			genus	Clostridium_B	49	136	85459					genus	Eggerthella	3	6	4669
					family	Thermoactinomycetaceae	8	23	18713			family	Frankiaceae	7	14	9812																			genus	Blautia_A	46	134	84713					genus	Dietzia	3	6	4629
					family	Dermabacteraceae	9	21	18711			family	0-14-0-80-44-23	6	13	9802																			genus	Capnocytophaga	37	105	83843					genus	GCA-2687815	1	5	4551
					family	UBA2588	8	20	18500			family	FEN-987	5	10	9712																			genus	Chromobacterium	36	106	83540					genus	Macrococcus_B	1	2	4544
					family	Aerococcaceae	11	28	18436			family	JAAOZP01	6	13	9607																			genus	Clostridium_S	50	126	82383					genus	GW2011-AR1	3	8	4539
					family	DTKX01	8	21	18146			family	Thiomicrospiraceae	7	15	9550																			genus	Lysinimonas_A	37	107	80516					genus	JABDBI01	2	6	4517
					family	SG8-5	8	20	18025			family	Dehalococcoidaceae	7	14	9372																			genus	Rahnella	41	108	80328					genus	Halorubrum	3	6	4509
					family	B20-G17	11	28	17971			family	Moritellaceae	6	15	9249																			genus	Bordetella	38	133	78152					genus	CAIKVZ01	2	5	4457
					family	CSSed11-243R1	5	17	17796			family	S36-B12	2	10	9242																			genus	Clostridium_F	39	107	77686					genus	Ethanoperedens	2	4	4445
					family	UBA472	9	32	17748			family	TK06	6	13	9183																			genus	Hungatella	44	111	77546					genus	Aeribacillus	3	6	4434
					family	Cyanobacteriaceae	9	29	17659			family	J091	5	13	9095																			genus	UBA1213	44	126	76335					genus	Methanocorpusculum	3	6	4418
					family	CAIVOO01	8	20	17242			family	PALSA-1337	4	11	8962																			genus	Clostridium_J	44	120	76180					genus	UBA4871	3	7	4413
					family	GCA-2685855	4	18	16966			family	UBA583	3	6	8615																			genus	Tenacibaculum	24	71	75784					genus	Pseudopelobacter	3	8	4391
					family	UBA11716	4	13	16943			family	DSCA01	4	8	8562																			genus	Brevibacterium	50	123	74006					genus	Pseudonocardia	3	6	4360
					family	Pelagibacteraceae	6	20	16901			family	JAAOZO01	5	10	8174																			genus	Coprobacillus	32	93	73616					genus	Nitrosopumilus	2	6	4299
					family	UBA6960	8	22	15849			family	AMARA-1	5	10	8014																			genus	Caprobacter	37	102	72150					genus	Coprococcus	3	7	4253
					family	GWA1-40-21	7	27	15801			family	JACIWG01	4	9	7763																			genus	Gudongella	38	89	69980					genus	Capnocytophaga	2	4	4238
					family	Methanoliparaceae	7	18	15588			family	Succinivibrionaceae	3	6	7714																			genus	Ruminococcus_E	37	111	68658					genus	ARS10	2	7	4213
					family	Pseudonocardiaceae	10	25	15555			family	Ketobacteraceae	6	13	7681																			genus	Pseudoflavonifractor	43	100	65348					genus	MGIIb-N2	2	4	4186
					family	Frankiaceae	8	21	15194			family	Pyrodictiaceae	2	10	7627																			genus	Elizabethkingia	37	97	64229					genus	Rhodococcus_B	2	5	4149
					family	UBA12075	6	16	14956			family	JdFR-43	4	9	7589																			genus	Serratia	21	64	64025					genus	Avibacterium	2	4	4078
					family	SCGC-AAA252-I15	10	22	14934			family	NZ13-MGT	4	10	7529																			genus	Vibrio	33	99	63166					genus	Campylobacter	2	4	4003
					family	QMZT01	6	27	14648			family	B24-2	4	10	7329																			genus	UBA4882	30	90	62997					genus	Eubacterium_Q	3	6	3999
					family	GW2011-AR4	6	17	14646			family	Syntropharchaeaceae	4	9	6979																			genus	Rhizobium	34	91	61246					genus	Bacillus_H	2	4	3956
					family	Thiomicrospiraceae	6	20	14644			family	SP79	3	8	6859																			genus	UBA5508	34	87	61076					genus	Myroides	2	5	3918
					family	JACIWG01	8	23	14449			family	GW2011-AR17	3	9	6801																			genus	Parageobacillus	19	76	59080					genus	Lactococcus_A	3	6	3903
					family	UBA4486	7	22	14318			family	UBA10216	4	13	6770																			genus	Clostridioides	27	83	58220					genus	PALSA-1004	2	6	3891
					family	HR02	7	21	14303			family	Francisellaceae	4	10	6557																			genus	PWKY01	26	83	57422					genus	B66-G16	2	7	3844
					family	Hyphomonadaceae	7	19	14219			family	21-14-0-10-32-9	3	7	6509																			genus	Clostridium_H	33	94	57359					genus	Pluralibacter	2	6	3803
					family	Thermoplasmataceae	7	21	14142			family	Korarchaeaceae	3	6	6442																			genus	CAG-81	28	93	56927					genus	Halovenus	2	5	3707
					family	UBA955	3	14	13952			family	Thermaceae	5	11	6407																			genus	Nocardia	31	84	54330					genus	UBA7939	1	2	3701
					family	AMARA-1	9	20	13774			family	B66-G16	2	8	6328																			genus	Paenibacillus_B	28	78	54106					genus	Sinorhizobium	3	6	3685
					family	Marsarchaeaceae	8	21	13678			family	B20-G17	5	12	6262																			genus	ER4	21	77	53913					genus	CAG-180	2	4	3659
					family	DTKF01	7	16	13452			family	SM23-78	2	6	6104																			genus	Caldicellulosiruptor	29	72	53446					genus	Methanofastidiosum	2	8	3656
					family	GW2011-AR9	8	25	13029			family	BMS3B	4	8	5959																			genus	Nocardiopsis	25	73	52814					genus	Acidovorax_A	2	5	3649
					family	B79-G9	6	17	13002			family	Piscirickettsiaceae	4	9	5922																			genus	Flavonifractor	32	92	52576					genus	CAG-217	1	2	3586
					family	DTDX01	4	14	12825			family	B87-G9	2	6	5847																			genus	Roseburia	28	71	51485					genus	UBA71	2	5	3541
					family	Piscirickettsiaceae	5	19	12685			family	ARS49	3	9	5763																			genus	UBA4844	25	68	51452					genus	RUG306	2	5	3484
					family	JAAOZN01	7	17	12418			family	UBA525	4	9	5727																			genus	Serratia_A	26	72	50818					genus	2-02-FULL-49-12	2	5	3445
					family	FEN-987	6	17	11926			family	Anaplasmataceae	3	9	5648																			genus	CAIQIQ01	26	64	50475					genus	Micromonospora	3	6	3443
					family	WYZ-LMO8	7	17	11926			family	IMC4	2	9	5647																			genus	Prevotella	27	66	49776					genus	JAAOZN01	2	4	3439
					family	47-G6	7	16	11900			family	Rubidibacteraceae	3	6	5575																			genus	Methanosarcina	25	65	49385					genus	Anaerostipes	3	6	3413
					family	DTDM01	4	13	11726			family	UBA472	4	9	5534																			genus	Mesorhizobium	27	63	46310					genus	LCB-4	2	4	3356
					family	Ilumatobacteraceae	9	22	11478			family	Aerococcaceae	3	7	5528																			genus	Bifidobacterium	21	68	45751					genus	GWE2-40-63	1	2	3346
					family	B72-G16	6	18	11401			family	CG08-08-20-14	3	7	5487																			genus	Chlorobium	28	79	45070					genus	SAR86A	2	5	3346
					family	GLR71	7	20	11337			family	GWA1-40-21	2	7	5454																			genus	CAIRDP01	26	60	44793					genus	Rahnella	2	4	3266
					family	SW-10-69-26	3	14	11334			family	UBA9642	3	6	5448																			genus	Escherichia	24	68	44661					genus	Opi-474	1	3	3240
					family	UBA287	6	14	11059			family	GCA-2688965	2	5	5425																			genus	Paraburkholderia	25	63	44406					genus	Dehalococcoides	1	4	3221
					family	Moritellaceae	6	20	10962			family	Veillonellaceae	4	14	5347																			genus	Bacillus	23	67	43041					genus	CAG-127	2	4	3205
					family	DRYS01	5	12	10954			family	UBA12465	4	8	5282																			genus	CAG-177	21	55	41917					genus	Brachyspira	2	4	3204
					family	Fervidicoccaceae	6	16	10628			family	UBA11716	1	5	5256																			genus	Carnobacterium	20	60	41719					genus	Halanaerobium	2	5	3197
					family	CAILAH01	5	14	10522			family	UBA1172	4	8	5243																			genus	Streptococcus	25	63	41312					genus	Bifidobacterium	2	4	3190
					family	UBA9629	4	12	10204			family	QMVU01	4	11	5201																			genus	Kocuria	19	48	40729					genus	Latilactobacillus	2	6	3186
					family	UBA11393	4	13	9977			family	Caulobacteraceae	4	8	5084																			genus	Cupriavidus	20	58	40727					genus	Vibrio	2	5	3163
					family	UBA525	5	11	9899			family	B14-G2	3	7	5074																			genus	RC9	22	56	40457					genus	Corallococcus	2	4	3125
					family	UBA10185	5	14	9899			family	Thermocladiaceae	3	6	5007																			genus	Lysinibacillus	21	64	40196					genus	UBA2856	2	5	3072
					family	UBA10200	5	12	9895			family	Pelagibacteraceae	3	6	4984																			genus	Pseudonocardia	24	58	40151					genus	RF16	1	2	3069
					family	Gemmatimonadaceae	6	16	9844			family	GWA2-41-24	3	8	4887																			genus	Neisseria	21	59	39544					genus	DTOY01	1	3	3069
					family	F1-60-MAGs149	6	13	9755			family	GW2011-AR4	3	7	4873																			genus	Photorhabdus	18	52	39384					genus	UBA203	2	5	3049
					family	UBA868	7	17	9659			family	Methanoliparaceae	2	4	4738																			genus	40CM-2-53-6	18	63	38841					genus	Pectobacterium	2	5	3030
					family	Coxiellaceae	5	12	9643			family	0-14-0-20-30-16	2	7	4719																			genus	SFEL01	16	59	38642					genus	Leeuwenhoekiella	1	2	3029
					family	GCA-2686295	4	11	9541			family	UBA148	4	8	4677																			genus	Clostridium_Q	24	69	38265					genus	Absicoccus	2	4	3028
					family	Streptosporangiaceae	5	12	9272			family	RBG-13-38-9	3	6	4671																			genus	Corynebacterium	20	57	38249					genus	Pantoea	2	5	3012
					family	Methanopyraceae	6	14	9270			family	LC-3	2	6	4663																			genus	Odoribacter	15	54	37117					genus	B26-1	2	5	2985
					family	UBA119	3	8	9162			family	B29-G15	1	3	4550																			genus	Phocaeicola	20	52	36366					genus	Neisseria	2	5	2979
					family	B18-G2	4	11	9119			family	JAAZKV01	3	6	4510																			genus	UBA1417	21	52	36352					genus	Sutterella	1	2	2929
					family	UBA148	6	16	9080			family	D2472	3	6	4394																			genus	Clostridium_AQ	18	54	36299					genus	Roseibium	1	2	2890
					family	UBA12049	5	13	9080			family	GCA-2687795	2	6	4369																			genus	Acetatifactor	21	58	35963					genus	Stenotrophomonas	2	4	2879
					family	Francisellaceae	6	16	9006			family	SKIA01	2	5	4368																			genus	Agrobacterium	15	56	35860					genus	Erwinia	1	4	2872
					family	JACAEJ01	2	8	8937			family	JAAXVZ01	2	5	4351																			genus	Longicatena	18	52	35544					genus	Gallionella	2	5	2778
					family	Thermaceae	5	15	8682			family	UBA1539	3	6	4274																			genus	Lactococcus	9	24	35420					genus	Fructilactobacillus	1	4	2754
					family	Korarchaeaceae	5	11	8668			family	UBA10185	3	7	4196																			genus	Gemmiger	21	53	34677					genus	Exiguobacterium_A	2	5	2750
					family	DTMW01	3	9	8611			family	DTBI01	2	6	4158																			genus	UBA4334	16	41	34625					genus	Staphylococcus_A	1	3	2742
					family	B24-2	6	12	8598			family	UBA10214	3	6	4141																			genus	Niallia	19	53	33944					genus	Terracidiphilus	2	6	2737
					family	Sulfolobaceae	4	14	8546			family	CSSed11-243R1	2	4	4132																			genus	Alistipes	18	45	33677					genus	Bog-375	2	4	2723
					family	Aenigmatarchaeaceae	4	13	8543			family	CAIUCS01	2	4	4062																			genus	Ruminococcus_D	24	55	33650					genus	SP79	1	2	2707
					family	TK06	7	15	8476			family	SAR86	2	4	4031																			genus	Moorella	18	47	33506					genus	Novosphingobium	1	4	2656
					family	Methyloligellaceae	6	13	8388			family	B18-G2	2	4	4020																			genus	Paraclostridium	23	60	33112					genus	WRKA01	1	2	2629
					family	QMZM01	5	14	8330			family	2-01-FULL-45-33	1	8	3990																			genus	CAIXEA01	20	47	32378					genus	MGIIa-L4	1	3	2626
					family	UBA9973	5	12	8318			family	DRYS01	3	6	3985																			genus	CAG-127	11	32	32121					genus	CAIUPE01	2	5	2621
					family	NBVN01	6	13	8216			family	Microtrichaceae	2	6	3983																			genus	Dermacoccus	17	43	31989					genus	UBA2645	2	4	2608
					family	Bin134	7	14	8175			family	Methanothermobacteraceae	2	4	3967																			genus	GWE2-40-63	14	36	31716					genus	Lysinimonas_A	1	2	2566
					family	UBA10161	3	11	7994			family	Ignisphaeraceae	2	4	3927																			genus	Pantoea	19	51	31623					genus	Methanoperedens	2	5	2530
					family	UBA12501	6	13	7677			family	UBA9655	2	5	3908																			genus	Hafnia	17	41	31294					genus	Bulleidia	2	4	2501
					family	SZUA-236	5	11	7664			family	SBBD01	1	2	3854																			genus	Butyricimonas	16	45	31118					genus	Sharpea	2	4	2501
					family	CR-4	4	11	7593			family	Nocardioidaceae	3	7	3789																			genus	Clostridium_P	17	42	30769					genus	JABMQF01	1	2	2493
					family	JAAZKV01	4	11	7567			family	UBA10210	2	4	3595																			genus	Thermoanaerobacter	19	49	30446					genus	Thioalkalivibrio	1	2	2487
					family	S36-B12	5	12	7512			family	Sulfurimonadaceae	2	5	3553																			genus	JAADDH01	8	37	30284					genus	Halapricum	2	4	2482
					family	UBA10834	4	9	7334			family	Halobacteriaceae	3	6	3536																			genus	Salmonella	18	47	30147					genus	Nitrotoga	1	5	2409
					family	Caldarchaeaceae	4	9	7159			family	DSVV01	2	4	3435																			genus	Faecalimonas	14	37	29817					genus	Olsenella_B	2	4	2333
					family	PWGL01	3	9	7152			family	Haladaptataceae	2	4	3371																			genus	Raoultella	9	33	29727					genus	UBA6502	2	5	2301
					family	QMVU01	5	13	7148			family	Hyphomonadaceae	2	5	3370																			genus	Lachnospira	17	45	29648					genus	Pseudomonas_D	1	3	2260
					family	JABLTI01	4	8	7009			family	Sulfolobaceae	2	5	3178																			genus	Methanocorpusculum	10	37	29518					genus	Ga0077560	1	2	2224
					family	CAINOH01	3	9	6942			family	UBA9973	2	5	3104																			genus	Brevibacillus_B	19	53	29476					genus	LC-2	1	2	2204
					family	UBA12465	4	11	6935			family	Dermatophilaceae	2	4	3057																			genus	Gilliamella	15	40	29144					genus	GCA-2696645	1	2	2200
					family	JAAEEP01	4	8	6634			family	B72-G16	2	6	3038																			genus	Variovorax	17	37	29034					genus	Natronococcus	2	4	2183
					family	Pyrodictiaceae	3	11	6554			family	SCGC-AAA252-I15	2	4	3035																			genus	KS41	13	39	28623					genus	MED-G14	1	4	2136
					family	UBA11576	4	9	6541			family	GWC2-37-73	2	4	3033																			genus	Stenotrophomonas	10	33	28326					genus	UMGS1375	1	2	2131
					family	UBA10092	3	8	6492			family	CG1-02-31-27	2	5	3030																			genus	Providencia	15	42	28230					genus	Dermacoccus	1	3	2128
					family	JdFR-21	4	11	6344			family	LC-2	2	4	2965																			genus	Faecalibacillus	12	31	28124					genus	Methanosalsum	1	2	2123
					family	UBA5738	2	12	6289			family	Huberarchaeaceae	1	2	2945																			genus	Ralstonia	6	17	27901					genus	Okeania	2	5	2116
					family	UBA8139	3	10	6238			family	AG1	2	4	2923																			genus	CAINVV01	16	36	27314					genus	Fusicatenibacter	1	2	2098
					family	UBA1539	3	12	6224			family	JAAEEP01	1	2	2922																			genus	Agathobaculum	15	40	27253					genus	DTKX01	1	3	2085
					family	Thermocladiaceae	3	8	6192			family	TMED112	2	6	2907																			genus	Comamonas	14	46	27044					genus	Ketobacter	1	3	2081
					family	GCA-2687185	4	11	6176			family	UBA2588	2	4	2863																			genus	CAINMN01	2	20	26592					genus	JdFR-11	1	3	2054
					family	CG08-08-20-14	4	9	6089			family	UBA9989	1	2	2838																			genus	Anaerostipes	12	44	26513					genus	Apibacter	2	4	2044
					family	Actinomarinaceae	2	9	5946			family	UBA183	2	5	2823																			genus	Priestia	13	36	26303					genus	Aliarcobacter	1	2	1984
					family	Methanothermaceae	3	8	5916			family	QMZT01	1	6	2820																			genus	Proteiniphilum	14	37	26260					genus	CAIXOA01	1	2	1960
					family	QMZP01	2	7	5866			family	CADDZS01	2	4	2793																			genus	Listeria_A	11	32	26003					genus	SXON01	1	3	1953
					family	JAAXVZ01	3	9	5841			family	Halococcaceae	2	4	2780																			genus	Methanoplasma	14	35	25379					genus	Duganella	1	2	1945
					family	DTGL01	1	7	5820			family	UBA5738	2	4	2780																			genus	Ruminococcus	14	41	25268					genus	CAIVOO01	1	3	1930
					family	UBA213	3	9	5815			family	SW-10-69-26	2	4	2774																			genus	Microcystis	13	39	25244					genus	SZUA-236	1	3	1877
					family	IMC4	3	8	5767			family	WYZ-LMO6	2	4	2677																			genus	UBA4417	13	31	25032					genus	Eubacterium_G	1	2	1856
					family	B47-G15	3	7	5697			family	AG-339-G14	2	5	2589																			genus	Eubacterium_G	11	39	24950					genus	Salmonella	1	3	1854
					family	D2472	2	8	5685			family	SCSR01	1	2	2581																			genus	Paenibacillus_H	13	35	24751					genus	EA-19	1	2	1852
					family	UBA9934	3	7	5582			family	QMZP01	1	3	2551																			genus	Sinorhizobium	16	37	24681					genus	UBA9637	1	2	1794
					family	Solirubrobacteraceae	4	8	5581			family	Hydrothermarchaeaceae	2	5	2518																			genus	Siminovitchia	14	38	24647					genus	Duncaniella	1	2	1793
					family	J110	3	11	5572			family	UBA10102	2	6	2516																			genus	NSJ-61	11	33	24635					genus	Limnospira	1	3	1757
					family	Dermatophilaceae	4	10	5504			family	ARS21	2	5	2496																			genus	Rhodoferax	6	26	24577					genus	Legionella_C	1	2	1752
					family	CG-Epi1	4	9	5496			family	Iainarchaeaceae	2	4	2481																			genus	Phytobacter	14	39	24541					genus	MVRE01	1	3	1738
					family	GW2011-AR17	3	9	5336			family	Ilumatobacteraceae	2	4	2479																			genus	ECH-B-1	14	32	24525					genus	MGIIa-I	1	3	1736
					family	UBA11712	3	7	5250			family	LCB-4	2	4	2473																			genus	Lonsdalea	10	33	24500					genus	JAAXVZ01	1	2	1734
					family	B31-G17	2	5	5209			family	ARS1178	1	3	2440																			genus	Chryseobacterium	13	31	24438					genus	Lelliottia	1	2	1730
					family	Acidithiobacillaceae	4	9	5205			family	UBA10200	2	4	2408																			genus	Myroides	16	34	24239					genus	Zunongwangia	1	2	1727
					family	ARS21	1	4	5195			family	EX4484-217-1	1	3	2390																			genus	Sphingobium	8	32	24232					genus	Methylopumilus	1	3	1702
					family	LC-3	3	7	5165			family	Acidilobaceae	2	4	2380																			genus	Methanobrevibacter_A	13	29	24087					genus	RBG-16-57-9	1	3	1684
					family	PZKD01	4	11	5152			family	SKSH01	1	2	2374																			genus	REAB01	13	33	23989					genus	VadinCA11	1	2	1681
					family	Aciduliprofundaceae	2	5	5129			family	UBA4486	2	4	2357																			genus	Haloterrigena	1	39	23906					genus	Microcoleus	1	2	1679
					family	Thermoproteaceae	3	9	5014			family	DTBS01	1	2	2355																			genus	Methylobacterium	15	36	23729					genus	QYPT01	1	2	1679
					family	Iainarchaeaceae	3	6	4874			family	LFW-46	2	5	2306																			genus	CAG-791	7	23	23703					genus	Syntropharchaeum	1	2	1675
					family	B66-G16	2	4	4763			family	UBA868	2	4	2267																			genus	Methanospirillum	12	30	23444					genus	GCA-2686295	1	3	1654
					family	UBA9642	2	5	4759			family	Methyloligellaceae	2	4	2235																			genus	Methanimicrococcus	14	36	23320					genus	Propionibacterium	1	2	1636
					family	UBA12382	3	14	4722			family	UBA119	1	2	2183																			genus	Microcoleus	13	28	23299					genus	WOR-SM1-SCG	1	2	1633
					family	RDOG01	2	8	4708			family	QMSL01	1	2	2168																			genus	Clavibacter	11	29	22579					genus	Nitrosopelagicus	1	3	1629
					family	GW2011-AR5	3	7	4705			family	CAISPN01	2	4	2124																			genus	Leclercia	10	33	22420					genus	RUG099	1	3	1622
					family	UBA10117	1	3	4695			family	ARK-15	2	5	2123																			genus	Apibacter	13	32	22242					genus	Collinsella	1	2	1615
					family	DSCA01	2	4	4695			family	B24-G1	1	2	2025																			genus	Brevibacillus	10	39	22136					genus	Lactobacillus	1	4	1610
					family	UBA8480	1	4	4631			family	UBA11393	1	2	2014																			genus	Methanomethylophilus	6	20	22009					genus	ARS23	1	4	1608
					family	JAADFO01	1	4	4589			family	GW2011-AR5	1	2	1898																			genus	Xanthomonas	11	28	21477					genus	Brevibacterium	1	2	1596
					family	EX4484-224	3	8	4528			family	EX4484-15	1	2	1895																			genus	Acidovorax_A	4	24	21390					genus	UBA2226	1	2	1592
					family	0-14-0-80-44-23	1	4	4516			family	UBA12049	1	2	1875																			genus	Morganella	8	26	21306					genus	Enterococcus_B	1	2	1587
					family	LC-2	2	5	4508			family	UBA8517	1	3	1776																			genus	Haematospirillum	12	33	21267					genus	Micrococcus	1	2	1554
					family	TMED112	1	6	4508			family	Halalkalicoccaceae	1	2	1667																			genus	Acinetobacter	13	34	20849					genus	Providencia	1	2	1551
					family	SOIM01	2	6	4470			family	UBA10161	1	2	1652																			genus	Actinomyces	8	29	20658					genus	B15-G2	1	2	1543
					family	NM3	1	4	4462			family	GW2011-AR20	1	2	1651																			genus	Klebsiella	10	33	20521					genus	Altarchaeum	1	2	1541
					family	JdFR-45	2	9	4430			family	DTJL01	1	2	1608																			genus	Kitasatospora	8	28	20513					genus	Raphidiopsis	1	2	1535
					family	Nitrincolaceae	3	7	4373			family	Metamycoplasmataceae	1	2	1568																			genus	Halanaerobium	12	30	20375					genus	Methanothrix_A	1	2	1521
					family	JDFR-13	3	7	4258			family	Acidithiobacillaceae	1	3	1551																			genus	UBA4839	12	31	19963					genus	Gluconobacter	1	3	1506
					family	AG-339-G14	2	6	4138			family	UBA186	1	2	1529																			genus	Methanofastidiosum	13	31	19747					genus	Methanobrevibacter	1	2	1505
					family	UBA10216	2	6	4127			family	Bin134	1	3	1490																			genus	F23-D06	11	25	19617					genus	UBA6382	1	2	1500
					family	CAIUCS01	2	5	3855			family	Nanosalinaceae	1	2	1443																			genus	Methanoperedens	12	30	19497					genus	RumEn-M2	1	2	1493
					family	CAISPN01	3	7	3714			family	JABMPP01	1	2	1434																			genus	UBA955	6	18	19459					genus	GCF-000787395	1	2	1490
					family	CG1-02-47-37	2	5	3687			family	B9-G17	1	2	1426																			genus	Erythrobacter_A	3	22	19281					genus	Tetragenococcus	1	2	1486
					family	GW2011-AR15	2	5	3681			family	UBA12501	1	2	1404																			genus	ARS10	8	31	19277					genus	Rhodophyticola	1	2	1474
					family	Ignisphaeraceae	3	6	3646			family	Caldarchaeaceae	1	3	1395																			genus	Enterococcus_A	9	22	19203					genus	GCA-2707915	1	2	1444
					family	UBA141	2	5	3623			family	JdFR-21	1	2	1381																			genus	GCF-000787395	9	38	19156					genus	Fusobacterium	1	2	1436
					family	UBA9936	2	5	3352			family	UBA10416	1	2	1378																			genus	Halapricum	11	24	19150					genus	Phil1	1	2	1425
					family	0-14-0-20-34-12	3	7	3343			family	JdFR-45	1	3	1371																			genus	CAIYYX01	12	27	18854					genus	Fonsibacter	1	3	1423
					family	PXRE01	2	4	3335			family	UBA213	1	2	1338																			genus	MP8T-1	3	33	18814					genus	UBA5409	1	2	1386
					family	Conexivisphaeraceae	2	4	3272			family	UBA287	1	2	1335																			genus	Pectobacterium	12	34	18813					genus	Synechocystis	1	2	1367
					family	CADDZS01	2	4	3262			family	DSZJ01	1	2	1324																			genus	Mediterraneibacter	6	27	18587					genus	UBA629	1	2	1358
					family	B88-G9	1	5	3211			family	UBA202	1	2	1307																			genus	Klebsiella_A	10	23	18371					genus	Piscirickettsia	1	2	1324
					family	UBA9989	2	5	3149			family	B54-G15	1	2	1300																			genus	UBA8401	5	12	18330					genus	UBA7398	1	2	1319
					family	Halococcaceae	2	6	3068			family	Actinomarinaceae	1	2	1292																			genus	Propionibacterium	10	25	18316					genus	Pseudolabrys	1	2	1317
					family	Borreliaceae	2	4	3058			family	Methanopyraceae	1	2	1274																			genus	MGIIa-L1	9	26	18306					genus	Butyricimonas	1	2	1311
					family	ARK-15	1	4	3043			family	Thermoactinomycetaceae	1	2	1269																			genus	CAIVAT01	12	28	18141					genus	Haliea	1	5	1311
					family	EX4484-205	2	5	2992			family	B15-G16	1	2	1261																			genus	RUG115	10	30	18110					genus	Oceanobacillus	1	2	1288
					family	DRAE01	2	6	2977			family	Methanohalarchaeaceae	1	2	1261																			genus	Methylovulum	3	20	18047					genus	Acidaminococcus	1	2	1280
					family	WYZ-LMO6	2	5	2828			family	CG1-02-57-44	1	2	1239																			genus	UBA1066	12	30	17892					genus	Akkermansia	1	2	1276
					family	UBA184	2	4	2802			family	Aciduliprofundaceae	1	2	1229																			genus	Dickeya	8	22	17852					genus	Ligilactobacillus	1	2	1274
					family	DRVD01	2	5	2741			family	UBA184	1	2	1166																			genus	Eubacterium_F	10	25	17669					genus	Ochrobactrum_A	1	2	1269
					family	J091	1	2	2650			family	HIMB59	1	2	1110																			genus	Bombella	2	13	17613					genus	Kandleria	1	2	1258
					family	MFWN01	2	5	2586			family	UBA10138	1	2	1109																			genus	Sellimonas	7	27	17569					genus	Arctic96AD-7	1	3	1253
					family	Nanosalinaceae	1	3	2534			family	UBA141	1	2	1087																			genus	Geobacillus	9	21	17547					genus	UBA1066	1	2	1240
					family	UBA10219	1	2	2500			family	Zambryskibacteraceae	1	2	1077																			genus	Peribacillus	7	24	17367					genus	Clavibacter	1	2	1227
					family	Staskawiczbacteraceae	2	4	2497			family	B47-G15	1	2	1068																			genus	UBA2284	10	26	17257					genus	SXMI01	1	2	1224
					family	B8-G13	1	2	2486			family	RDOG01	1	2	1033																			genus	UBA11524	8	19	17159					genus	Mesotoga	1	2	1220
					family	2-01-FULL-45-33	2	5	2442			family	GW2011-AR10	1	3	1020																			genus	Ruminiclostridium_E	9	22	17130					genus	Lentilactobacillus	1	2	1217
					family	HEL-GB-B	1	2	2340			family	EX4484-205	1	2	1009																			genus	XYD12-FULL-36-8	6	13	17013					genus	B75-G9	1	2	1209
					family	DSZJ01	1	2	2304			family	DTNL01	1	2	1008																			genus	Bog-515	6	16	16971					genus	MGIIa-K2	1	2	1204
					family	UBA8517	1	3	2241			genus	no support	168807	523652	426122367																			genus	Frankia	9	23	16778					genus	Acholeplasma	1	2	1199
					family	Ga0077560	2	5	2240			genus	Humidesulfovibrio	5294	16647	13618874																			genus	Pseudescherichia	6	17	16772					genus	Sulfitobacter	1	2	1190
					family	Mycoplasmataceae	1	2	2192			genus	Bacteroides	3982	12697	12648910																			genus	Petrimonas	10	22	16758					genus	UBA11524	1	2	1189
					family	0-14-0-20-30-16	2	4	2092			genus	Alistipes	3677	10595	8855759																			genus	Tannerella	11	25	16350					genus	Salinivibrio	1	3	1187
					family	B9-G17	1	2	1980			genus	Parabacteroides	3583	9790	8405022																			genus	Micrococcus	7	24	16283					genus	Methyloumidiphilus	1	2	1186
					family	DSVV01	1	4	1980			genus	UBA11524	3651	9848	7556137																			genus	UBA1315	7	17	15925					genus	Prochlorococcus_A	1	2	1184
					family	B54-G15	1	2	1963			genus	Cellulosimicrobium	1651	6716	6248688																			genus	Methanolobus	4	12	15668					genus	Erythrobacter_A	1	3	1177
					family	UBA186	1	3	1958			genus	Aminobacterium	1369	4855	4116780																			genus	RAAP-2	9	21	15660					genus	Pseudoalteromonas	1	2	1174
					family	Methanocaldococcaceae	1	3	1948			genus	Corallococcus	741	2682	2620266																			genus	Maribacter	10	24	15484					genus	LSR1	1	3	1167
					family	SM23-78	1	2	1895			genus	Paenibacillus	808	1954	1776450																			genus	Ga0077560	10	24	15448					genus	Parasutterella	1	2	1159
					family	EX4484-15	1	2	1873			genus	Ruminococcus	572	1959	1720401																			genus	UMGS1375	7	18	15412					genus	SZUA-592	1	2	1159
					family	Methanonatronarchaeaceae	1	4	1859			genus	Eisenbergiella	783	1934	1656698																			genus	Methanothrix	8	19	15377					genus	Eubacterium_T	1	2	1157
					family	UBA12030	1	3	1825			genus	Pseudomonas_E	829	2199	1452759																			genus	PALSA-1004	11	24	15301					genus	SW10	1	2	1155
					family	UBA8471	1	2	1813			genus	CAIQIQ01	668	1656	1442682																			genus	Opi-474	8	19	15226					genus	PWVY01	1	3	1154
					family	Halobacteriaceae	1	2	1798			genus	UBA2262	310	1348	1218276																			genus	Porphyromonas	10	25	15034					genus	Smithella	1	2	1145
					family	UBA10210	1	2	1782			genus	UBA4417	321	1067	1172515																			genus	Aeribacillus	6	18	15018					genus	Methanocella_A	1	2	1145
					family	UBA97	1	2	1745			genus	Ruminiclostridium_E	398	1249	1134923																			genus	Bacillus_H	10	23	14979					genus	UBA1315	1	2	1131
					family	Schleiferiaceae	1	3	1725			genus	Prevotella	329	959	1090137																			genus	Eubacterium_Q	8	21	14855					genus	Hyphomonas	1	3	1128
					family	DTGH01	1	2	1719			genus	Apibacter	494	1348	1051968																			genus	UBA4871	9	23	14770					genus	Anaplasma	1	2	1128
					family	B69-G16	1	2	1698			genus	Hungateiclostridium	431	1135	991798																			genus	Leeuwenhoekiella	10	22	14752					genus	Ruminococcus_B	1	2	1122
					family	DTBI01	1	3	1696			genus	GWE2-40-63	431	1112	986531																			genus	Mycoplana	12	26	14450					genus	Raoultella	1	2	1121
					family	SC72	1	2	1643			genus	CAG-41	396	1055	963577																			genus	Shewanella	8	23	14146					genus	Bariatricus	1	2	1120
					family	GW2011-AR10	1	3	1642			genus	CAG-177	392	1082	951141																			genus	CAJBEZ01	8	20	13931					genus	Brachybacterium	1	2	1114
					family	CSSED10-239	1	3	1632			genus	UBA1315	391	943	907004																			genus	QMZS01	2	17	13697					genus	CAIUWA01	1	2	1087
					family	Undinarchaeaceae	1	2	1621			genus	Clostridium	371	998	867493																			genus	Phil1	9	24	13565					genus	Aliivibrio	1	2	1086
					family	PWEA01	1	2	1613			genus	Paraburkholderia	440	1162	845210																			genus	UBA12059	10	24	13557					genus	DTDX01	1	2	1078
					family	GCA-2688095	1	3	1590			genus	Acetatifactor	305	940	803325																			genus	Kosakonia	7	17	12836					genus	Barnesiella	1	2	1076
					family	Halalkalicoccaceae	1	3	1588			genus	Ruthenibacterium	431	1095	800841																			genus	Nitrosocosmicus	5	25	12810					genus	Campylobacter_A	1	2	1068
					family	GCA-2687815	1	3	1546			genus	UBA953	360	969	769655																			genus	Thalassospira	4	11	12792					genus	Sodaliphilus	1	2	1061
					family	DTJL01	1	3	1505			genus	Ruminococcus_D	298	848	746836																			genus	Leptospira	6	17	12791					genus	RAAP-2	1	2	1055
					family	Methanothermobacteraceae	1	2	1476			genus	Rs-D84	281	940	730923																			genus	Lelliottia	7	17	12440					genus	Pannonibacter	1	2	1055
					family	Desulfurococcaceae	1	2	1476			genus	Enterocloster	331	896	704418																			genus	LSR1	2	18	12196					genus	PIYB01	1	2	1046
					family	Hydrothermarchaeaceae	1	3	1438			genus	Flavonifractor	301	911	703683																			genus	F1-60-MAGs149	7	18	12176					genus	JAAOZO01	1	2	1040
					family	PFCU01	1	3	1382			genus	Petrimonas	272	722	665427																			genus	Zunongwangia	8	17	12157					genus	Rothia	1	2	1038
					family	JABMPP01	1	3	1375			genus	Pseudoflavonifractor	314	784	663472																			genus	Empedobacter	9	23	12120					genus	Methanoculleus_A	1	2	1035
					family	GW2011-AR20	1	2	1353			genus	Hungatella	317	796	663064																			genus	Pseudomonas_B	6	24	12106					genus	Snodgrassella	1	2	1031
					family	BM511	1	2	1339			genus	UBA4844	304	867	656638																			genus	Agathobacter	6	18	12097					genus	Aerococcus	1	2	1030
					family	Ferrovaceae	1	3	1335			genus	RC9	268	697	629277																			genus	Paenarthrobacter	9	20	11930					genus	CAIRCU01	1	2	1028
					family	EX4484-6	1	2	1310			genus	Microbacterium	361	944	622590																			genus	Limnohabitans_A	8	19	11863					genus	Duodenibacillus	1	2	1025
					family	EX4484-135	1	2	1309			genus	Methanobrevibacter_C	298	832	584993																			genus	SXXZ01	4	20	11694					genus	Pseudescherichia	1	2	1025
					family	UBA164	1	2	1248			genus	PALSA-986	236	645	566210																			genus	Novosphingobium	2	10	11611					genus	Ignisphaera	1	2	1019
					family	B14-G2	1	2	1247			genus	Pseudopelobacter	181	523	529462																			genus	Blastomonas	2	11	11590					genus	Legionella	1	2	1017
					family	CG1-02-47-18	1	4	1238			genus	Pseudomonas	247	809	525870																			genus	Enterococcus_D	6	20	11496					genus	Clostridium_G	1	2	1015
					family	SW-7-71-33	1	4	1235			genus	Butyricimonas	165	502	525460																			genus	Mxb001	7	16	11398					genus	KS41	1	2	1009
					family	GCA-2688965	1	2	1233			genus	UBA1067	225	669	510726																			genus	Bulleidia	8	20	11368					genus	Fen-1231	1	2	1009
					family	PEVX01	1	2	1215			genus	CAG-196	279	759	509274																			genus	Methyloceanibacter	7	22	11311					genus	UBA733	1	2	1009
					family	1-14-0-10-31-34	1	2	1211			genus	Proteiniphilum	175	469	479936																			genus	Pseudoalteromonas	8	22	11310					species	no support	19585	58158	42960753
					family	J072	1	2	1171			genus	UBA5508	214	552	477873																			genus	Methanosphaera	4	18	11221					species	Paenibacillus odorifer	288	841	701262
					family	UBA10102	1	2	1168			genus	CAINVV01	206	490	458599																			genus	Nitrosopumilus	8	20	11215					species	Humidesulfovibrio sp903843965	191	653	508436
					family	UBA489	1	3	1167			genus	UBA12059	228	588	455688																			genus	Snodgrassella	5	12	11207					species	Hungateiclostridium thermocellum	116	307	216856
					family	SCSR01	1	3	1164			genus	Blautia	221	529	453288																			genus	Mobiluncus	5	15	11101					species	CAIQIQ01 sp903871935	58	169	169848
					family	JAADFM01	1	2	1151			genus	CAIRDP01	171	431	431490																			genus	Methanobrevibacter_C	5	15	11054					species	B3-JM-08 sp003144275	37	115	149143
					family	B15-G16	1	2	1136			genus	Odoribacter	176	500	424164																			genus	Nostoc	3	14	11001					species	Cellulosimicrobium funkei	96	240	142906
					family	UBA168	1	2	1102			genus	Akkermansia	148	405	416851																			genus	CAG-964	8	20	10794					species	Moorella thermoacetica	31	127	139022
					family	B24-G1	1	2	1088			genus	Blautia_A	181	483	415745																			genus	Methanoregula	6	14	10756					species	Eisenbergiella tayi	49	107	87963
					family	B29-G15	1	2	1063			genus	Tannerella	149	393	414038																			genus	UBA1711	5	15	10745					species	Blautia coccoides	35	94	85893
					family	UBA10191	1	2	1046			genus	Ruminococcus_E	190	512	407267																			genus	Yeosuana	8	17	10665					species	Paenibacillus cellulositrophicus_A	32	100	85252
					family	HIMB59	1	2	1027			genus	Opi-474	206	467	393908																			genus	UBA4419	4	8	10631					species	Erysipelatoclostridium ramosum	51	128	83569
					family	EX4484-36	1	3	1023			genus	Caprobacter	166	444	386430																			genus	Corallococcus	7	18	10526					species	Gudongella oleilytica	34	75	76543
					family	DTCF01	1	2	1019			genus	Pantoea	244	615	384504																			genus	Bog-375	5	14	10404					species	Ruthenibacterium lactatiformans	41	101	73896
					family	Puniceispirillaceae	1	2	1012			genus	UBA1402	115	334	384428																			genus	Aminobacterium	5	15	10373					species	Hungatella effluvii	30	74	63998
					family	CG07-land	1	2	1011			genus	Phil1	183	453	375595																			genus	Planktothrix	4	13	10372					species	PWKY01 sp003553085	21	62	59444
					family	GCA-001856825	1	2	1005			genus	Klebsiella	220	566	373069																			genus	UBA2856	6	20	10151					species	Parageobacillus thermoglucosidasius	16	65	58366
					genus	no support	246735	1407870	1348653519			genus	Eubacterium_F	161	443	368931																			genus	Phascolarctobacterium	6	14	10139					species	Pseudomonas citronellolis	1	75	57835
					genus	Humidesulfovibrio	4710	28334	27735713			genus	Phocaeicola	141	359	365461																			genus	Komagataeibacter	5	17	10094					species	Paenibacillus lactis	22	63	57444
					genus	Alistipes	2972	19889	20318395			genus	MGIIb-N1	179	432	349744																			genus	ARS23	6	17	9998					species	CAG-41 sp900066215	20	42	53027
					genus	Bacteroides	3536	18491	20014832			genus	Clostridium_Q	161	413	347108																			genus	Clostridium_G	8	19	9991					species	Achromobacter ruhlandii	21	86	52022
					genus	Parabacteroides	2030	13675	15459150			genus	Chlorobium	149	431	340534																			genus	Treponema	6	15	9956					species	UBA1417 sp003531055	24	55	50567
					genus	UBA11524	3490	13387	11722726			genus	Treponema_D	136	364	333576																			genus	Weizmannia	6	16	9884					species	Caldicellulosiruptor bescii	29	63	47685
					genus	CAG-196	1283	10000	9298656			genus	CAJBEZ01	158	405	324549																			genus	Methanoculleus	6	13	9784					species	Caprobacter sp002409675	22	59	47321
					genus	Paraburkholderia	535	6730	7162047			genus	Lachnospira	124	325	315949																			genus	WRER01	6	14	9763					species	Clostridium beijerinckii	17	40	39554
					genus	Cellulosimicrobium	599	6372	6627816			genus	Caldicellulosiruptor	145	364	314351																			genus	Okeania	8	19	9735					species	Clostridium saccharobutylicum	18	45	37337
					genus	Pseudomonas_E	2136	7149	5704552			genus	Mesorhizobium	138	402	310865																			genus	Limnospira	5	13	9732					species	Parabacteroides goldsteinii	14	34	36278
					genus	Aminobacterium	915	5525	5147490			genus	Roseburia	138	357	308324																			genus	Fen-455	6	13	9697					species	UBA4844 sp002398105	16	37	36107
					genus	Apibacter	412	4503	4532581			genus	UBA1711	89	269	305042																			genus	Finegoldia	4	14	9667					species	Enterocloster bolteae	11	42	35888
					genus	Microbacterium	1064	5069	4396468			genus	Sphingobacterium	125	320	302848																			genus	Cutibacterium	8	16	9557					species	Pseudoflavonifractor sp014287675	20	42	35137
					genus	Rs-D84	158	3256	3202912			genus	Clostridium_B	143	381	300248																			genus	UBA5409	6	16	9549					species	Chromobacterium violaceum	16	45	35127
					genus	CAIQIQ01	1248	3448	3007363			genus	UBA5920	128	382	300244																			genus	13-2-20CM-66-19	5	11	9514					species	Caprobacter sp002407675	16	49	33497
					genus	Ruthenibacterium	1285	3885	2920058			genus	UBA4334	112	337	293226																			genus	Brachyspira	7	15	9387					species	Clostridium_B ljungdahlii	20	47	31865
					genus	Eisenbergiella	1263	3443	2793478			genus	Moorella	108	323	293007																			genus	Anaerobutyricum	4	9	9257					species	EX4484-6 sp002254385	5	16	31010
					genus	Corallococcus	387	2350	2555215			genus	UBA1417	161	389	286427																			genus	Bin61	5	12	9197					species	Wolbachia pipientis_C	8	21	30841
					genus	Sphingomonas	645	2955	2447267			genus	Bacillus_A	99	267	283882																			genus	Treponema_D	6	16	9178					species	Enterococcus_D gallinarum	12	39	30016
					genus	Methanobrevibacter_C	808	2705	2275381			genus	SFEL01	160	382	278184																			genus	F1-20-MAGs160	6	12	9137					species	Methanolobus psychrophilus	4	11	29924
					genus	Pseudomonas	1380	3562	2268367			genus	Flavobacterium	92	253	275990																			genus	Methyloumidiphilus	5	13	9114					species	Microbacterium sp002313585	20	45	29864
					genus	Phyllobacterium	961	2950	2083505			genus	SXXZ01	142	341	270899																			genus	Fusobacterium	6	14	9031					species	Nocardioides sp001627335	23	51	29709
					genus	Paenibacillus	969	2559	2042914			genus	UBA4882	129	341	267979																			genus	Acidovorax	4	9	9031					species	ECH-B-1 sp902812505	10	20	29343
					genus	UBA953	623	2181	1927459			genus	F23-D06	72	198	261691																			genus	XYB12-FULL-38-5	6	15	9025					species	Thermoanaerobacter pseudethanolicus	16	41	29033
					genus	UBA1315	664	1960	1910904			genus	Streptomyces	119	336	260005																			genus	UBA5920	6	14	9012					species	Sulfuritalea sp903848955	12	37	27888
					genus	Pantoea	269	1928	1845189			genus	CAG-81	114	323	252872																			genus	CAIUWA01	6	14	8983					species	Flavonifractor plautii	17	41	27552
					genus	UBA4844	272	1889	1775010			genus	Faecalibacterium	113	329	250789																			genus	Enterococcus_B	5	18	8969					species	Blautia_A obeum	12	31	26644
					genus	Opi-474	643	1940	1761774			genus	Coprococcus	81	208	248488																			genus	Staphylococcus	5	18	8932					species	WUQU01 sp009889605	3	6	26173
					genus	Klebsiella	527	2085	1645964			genus	CAG-170	135	316	244219																			genus	RBG-16-68-12	4	11	8883					species	Clostridium_P perfringens	7	17	26091
					genus	Hungateiclostridium	718	2060	1534676			genus	RUG115	89	271	242774																			genus	CAG-180	5	13	8857					species	Clostridium_Q symbiosum	10	31	25805
					genus	Enterocloster	567	1691	1269067			genus	Sulfuritalea	116	328	241258																			genus	WRKA01	5	11	8770					species	Treponema phagedenis	13	32	25346
					genus	Pseudoflavonifractor	544	1560	1241097			genus	RF16	68	269	238737																			genus	Dorea	6	16	8622					species	CAIVED01 sp903904885	3	8	23792
					genus	CAG-177	411	1385	1202660			genus	Gudongella	121	299	238503																			genus	Lactiplantibacillus	5	15	8413					species	CAIYYX01 sp903832735	13	30	23219
					genus	Hungatella	494	1405	1174573			genus	Corynebacterium	33	204	238461																			genus	Photobacterium	5	12	8388					species	Haematospirillum jordaniae	8	23	22665
					genus	GWE2-40-63	358	1173	1167157			genus	Mycobacterium	141	368	236947																			genus	UBA460	5	12	8308					species	GW2011-AR15 sp000830295	5	17	22508
					genus	UBA5508	377	1248	1109190			genus	CAG-791	94	239	232966																			genus	RumEn-M2	4	10	8216					species	Priestia megaterium	9	31	22195
					genus	Mycobacterium	716	1822	1104876			genus	UBA7542	106	266	226314																			genus	Pseudomonas_F	4	15	8209					species	UBA5920 sp002452215	4	17	21148
					genus	Flavonifractor	488	1546	1104270			genus	UBA2284	80	242	214991																			genus	Acholeplasma	5	12	8198					species	Acetatifactor sp900066565	8	22	21007
					genus	UBA1067	236	1074	1090831			genus	Treponema	107	274	209337																			genus	Eubacterium_A	6	16	8159					species	Sellimonas intestinalis	10	30	20912
					genus	CAG-41	493	1376	1025459			genus	Bulleidia	82	240	207023																			genus	Limnothrix	3	10	8129					species	CAIXEA01 sp903895595	11	27	20442
					genus	Petrimonas	314	1044	981568			genus	Burkholderia	104	293	204068																			genus	Amedibacterium	3	7	8125					species	Azospirillum brasilense	8	21	20097
					genus	Akkermansia	300	959	969920			genus	Rhizobium	102	244	201778																			genus	Smithella	5	11	8084					species	Ruminococcus flavefaciens_R	7	24	19931
					genus	Clostridium	498	1385	966272			genus	LDYB01	79	210	195678																			genus	Erwinia	4	12	8058					species	Parabacteroides distasonis	4	19	18716
					genus	PALSA-986	414	1258	965927			genus	Capnocytophaga	82	214	190653																			genus	Caecibacter	5	10	7891					species	UBA4839 sp002400085	8	18	18356
					genus	UBA7542	331	1137	956756			genus	Xanthomonas	62	227	189632																			genus	Ligilactobacillus	5	12	7868					species	Listeria fleischmannii	10	28	18118
					genus	Blautia	377	1060	831983			genus	Methanosarcina	84	224	189353																			genus	GCA-2737125	5	13	7867					species	Clostridium_J sulfidigenes	13	31	17751
					genus	UBA2262	106	800	824959			genus	Methanoplasma	72	191	185954																			genus	Pluralibacter	3	8	7839					species	Mesorhizobium sp003952505	10	28	17087
					genus	Phil1	342	1036	796834			genus	Mesotoga	78	214	185150																			genus	Dietzia	5	16	7777					species	Phocaeicola dorei	4	15	17051
					genus	Ruminiclostridium_E	162	805	726627			genus	UBA1213	77	218	179337																			genus	Veillonella	5	11	7693					species	Paenarthrobacter ureafaciens	8	19	16947
					genus	Prevotella	321	905	725420			genus	CAIVAT01	90	204	178511																			genus	Campylobacter	3	7	7681					species	BOG-930 sp903907955	10	25	16692
					genus	Eubacterium_F	246	835	713045			genus	WRKA01	73	178	176232																			genus	CAIOZY01	3	9	7665					species	Paenibacillus_B sp001894745	10	24	16674
					genus	Rhizobium	244	811	701665			genus	UBA4419	46	109	175696																			genus	Cronobacter	5	12	7627					species	Clostridium_S acetobutylicum	9	21	16332
					genus	Blautia_A	329	944	698400			genus	CAIYYX01	85	215	171890																			genus	Wohlfahrtiimonas	3	10	7594					species	SFEL01 sp004557245	8	19	16300
					genus	Butyricimonas	171	687	694952			genus	Clostridium_S	87	218	170722																			genus	Alteromonas	3	14	7538					species	Microbacterium sp001595495	7	27	15620
					genus	UBA1417	302	837	621691			genus	Geothrix	53	141	170013																			genus	MGIIa-K1	2	12	7464					species	Bradyrhizobium diazoefficiens	2	6	15235
					genus	CAIUWA01	204	623	620504			genus	Streptococcus	76	211	166205																			genus	Bartonella	4	13	7372					species	Pseudomonas nitroreducens	8	23	14964
					genus	RC9	257	707	603122			genus	Clostridium_J	94	221	166107																			genus	Sulfurimonas	3	9	7262					species	UBA1213 sp900317795	10	24	14933
					genus	Clostridium_Q	283	821	602659			genus	Smithella	69	223	165805																			genus	MGIIb-O3	5	12	7251					species	Fen-1308 sp003170655	3	9	14514
					genus	Ruminococcus_E	267	775	584950			genus	Methanimicrococcus	77	179	165584																			genus	Bog-756	5	13	7241					species	Faecalibacillus intestinalis	5	12	13997
					genus	Acetatifactor	190	640	575810			genus	UBA733	70	193	165357																			genus	Janthinobacterium	3	11	7178					species	UBA12059 sp001829185	8	16	13986
					genus	Eubacterium_A	276	743	570323			genus	Thermoanaerobacter	80	202	165267																			genus	BOG-930	5	11	7152					species	PALSA-986 sp009776805	8	23	13982
					genus	Proteiniphilum	199	614	565341			genus	CAG-127	65	195	164282																			genus	RF16	4	9	7125					species	JABLTI01 sp013166835	4	11	13758
					genus	CAINVV01	188	529	535596			genus	Methylobacterium	69	183	163750																			genus	Sharpea	4	10	6862					species	Hydrotalea flava	10	23	13708
					genus	ER4	234	778	513910			genus	Barnesiella	66	183	163521																			genus	CAIYEO01	6	13	6861					species	UBA5508 sp002409745	7	15	13334
					genus	UBA4882	237	683	511133			genus	Eubacterium_Q	56	147	158028																			genus	Acidaminococcus	1	7	6835					species	Rhizobium sp900469615	4	13	12985
					genus	Mesorhizobium	228	673	497893			genus	F082	69	167	155078																			genus	UBA2262	5	11	6820					species	Paenibacillus_H larvae	8	19	12893
					genus	Phocaeicola	159	545	494998			genus	Clostridium_F	73	190	154163																			genus	Methylobacter_A	5	14	6759					species	Wolbachia sp902636535	4	9	12875
					genus	Flavobacterium	129	505	482894			genus	Listeria	78	205	153920																			genus	UBA1402	5	11	6688					species	Tannerella forsythia	5	12	12855
					genus	SXXZ01	202	577	481690			genus	Enterobacter	62	196	152118																			genus	WVZY01	3	7	6546					species	Enterococcus_A raffinosus	6	16	12745
					genus	Tannerella	169	528	474976			genus	Duodenibacillus	51	198	151802																			genus	Atlantibacter	4	12	6533					species	Clostridium_F botulinum	5	17	12383
					genus	Klebsiella_A	137	535	473440			genus	Klebsiella_A	74	209	151761																			genus	MED-G14	1	2	6507					species	Niallia circulans	8	16	12369
					genus	UBA12059	184	557	471474			genus	Clostridium_H	76	179	151629																			genus	Aequorivita	4	10	6301					species	CAG-196 sp002102975	9	24	12333
					genus	UBA4334	117	484	469430			genus	CAG-180	71	193	148251																			genus	Dorea_A	4	8	6261					species	Clostridium_F sporogenes	8	21	12179
					genus	Faecalibacterium	207	706	467378			genus	UBA1066	55	154	146584																			genus	Lactobacillus	4	10	6220					species	UBA2262 sp903869265	10	25	12170
					genus	Lacunisphaera	157	440	465875			genus	Azospirillum	64	173	146357																			genus	JABDRC01	5	11	6217					species	Lactococcus garvieae	4	11	12098
					genus	Enterobacter	162	631	457796			genus	Elizabethkingia	65	181	144319																			genus	Methanococcus	3	8	6054					species	Ehrlichia ruminantium	7	16	12081
					genus	CAG-81	199	643	455948			genus	Faecalimonas	69	182	142939																			genus	PeH17	3	7	5969					species	Pseudorhizobium flavum	5	14	12048
					genus	Caprobacter	223	646	451318			genus	ER4	72	203	142885																			genus	Absicoccus	4	10	5951					species	Clostridioides difficile	8	17	11809
					genus	Burkholderia	172	575	447575			genus	Agathobaculum	84	187	142451																			genus	SM1-50	5	11	5870					species	QMZS01 sp003663355	1	12	11381
					genus	Bradyrhizobium	183	544	441436			genus	Anaerobutyricum	41	123	142010																			genus	Archaeoglobus_B	3	8	5749					species	JAAYNL01 sp012520845	4	11	11348
					genus	Gudongella	208	593	436643			genus	UBA5409	40	117	141762																			genus	Methanobacterium	3	8	5742					species	Achromobacter insolitus	3	6	11334
					genus	Clostridium_B	200	564	424790			genus	Erysipelatoclostridium	35	85	141086																			genus	TMED14	3	6	5712					species	Ruminiclostridium_E siraeum	6	13	11278
					genus	Chlorobium	171	522	421123			genus	Methanoperedens	54	151	137417																			genus	UBA203	3	8	5675					species	Bacteroides salyersiae	2	6	11165
					genus	Sphingobium	185	536	419169			genus	Rhodoferax	50	149	129984																			genus	Duganella	3	10	5608					species	Listeria_A booriae	3	7	11153
					genus	Streptomyces	212	591	417392			genus	UBA1217	35	95	129807																			genus	Oceanobacillus	3	7	5603					species	Peribacillus frigoritolerans	7	19	10915
					genus	Caldicellulosiruptor	192	525	415671			genus	Phascolarctobacterium	73	179	129510																			genus	TA-20	3	7	5557					species	Bacteroides cellulosilyticus	5	16	10878
					genus	Ruminococcus	159	501	414157			genus	SXRM01	41	126	129020																			genus	JGIOTU-2	4	8	5539					species	MGIIa-L1 sp000246735	2	4	10664
					genus	UBA6502	243	629	409146			genus	UBA5195	64	148	128791																			genus	B47-G6	2	9	5532					species	Elizabethkingia anophelis	2	4	10548
					genus	Treponema_D	148	481	398958			genus	Cupriavidus	46	152	128380																			genus	Brevundimonas	4	13	5522					species	CAG-177 sp003514385	7	17	10479
					genus	Leclercia	129	489	391635			genus	CAG-964	54	131	125037																			genus	Halococcus	3	13	5506					species	Parageobacillus toebii	4	12	10479
					genus	Roseburia	164	502	389622			genus	Paenibacillus_B	51	150	124542																			genus	Barnesiella	5	10	5462					species	Blautia_A faecis	6	12	10473
					genus	Pseudopelobacter	184	509	387565			genus	Gordonibacter	49	129	123048																			genus	RUG306	3	6	5449					species	Geobacillus thermoleovorans	5	15	10211
					genus	CAG-170	211	565	374299			genus	Vibrio	69	173	121544																			genus	Enterococcus_E	3	7	5399					species	Brevibacillus_B laterosporus	4	12	10136
					genus	SFEL01	205	534	373334			genus	WVZY01	57	145	121436																			genus	Treponema_B	4	11	5388					species	CAG-81 sp900066785	4	16	10102
					genus	Odoribacter	127	414	368384			genus	Microcoleus	25	68	119850																			genus	Olsenella	2	5	5369					species	Ruminococcus_D bicirculans	5	19	10087
					genus	Xanthomonas	154	497	365138			genus	Clostridioides	64	147	119531																			genus	UBA9949	2	10	5361					species	Clostridium butyricum	6	13	9942
					genus	Methanoplasma	168	485	362084			genus	Enterococcus_A	51	152	119462																			genus	Bariatricus	4	13	5355					species	Methanomethylophilus alvus	3	6	9928
					genus	CAIVAT01	123	443	355023			genus	REAB01	57	144	118010																			genus	UBA7542	3	7	5328					species	Flavobacterium psychrophilum	7	15	9598
					genus	CAJBEZ01	164	411	350176			genus	Tenacibaculum	30	86	116841																			genus	Megamonas	4	11	5312					species	Mitsuokella jalaludinii	7	14	9594
					genus	CAIRDP01	144	418	346639			genus	UBA8401	48	116	116235																			genus	Exiguobacterium	4	9	5309					species	40CM-2-53-6 sp005882895	5	17	9591
					genus	UBA4417	110	366	345010			genus	Microcystis	34	109	115075																			genus	Holdemanella	3	7	5298					species	CAG-791 sp900101015	4	18	9561
					genus	Ruminococcus_D	186	531	343707			genus	Myroides	37	93	114473																			genus	Methanococcoides	3	8	5288					species	Pseudomonas_E hunanensis	6	15	9552
					genus	UBA1213	146	454	342543			genus	Chryseobacterium	36	94	111501																			genus	Planktophila	2	8	5265					species	Methanothrix sp902385025	2	7	9506
					genus	Bacillus_A	129	376	327819			genus	Acinetobacter	41	137	110374																			genus	CAG-170	4	9	5262					species	Prevotella bryantii	4	11	9375
					genus	CAIOZY01	113	313	324782			genus	Paraclostridium	57	140	109010																			genus	Archaeoglobus_A	3	9	5243					species	Rhodoferax sp903886275	2	8	9342
					genus	Citrobacter	145	434	312704			genus	Brevibacillus_B	30	116	108317																			genus	Alteriqipengyuania	1	2	5169					species	J091 sp003695045	2	8	9337
					genus	CAG-791	149	391	306580			genus	SXON01	38	101	107704																			genus	B15-G2	3	7	5084					species	Methanobrevibacter_A sp902777885	4	11	9223
					genus	Methanimicrococcus	138	397	294901			genus	XYB12-FULL-38-5	43	108	106115																			genus	Pannonibacter	2	7	5083					species	Yokenella regensburgei	3	8	9152
					genus	Listeria	152	447	294109			genus	RUG472	58	143	105841																			genus	UBA6502	2	5	5055					species	Streptococcus suis_V	1	11	9071
					genus	Gordonibacter	89	311	291570			genus	Treponema_B	53	140	105685																			genus	Hamiltonella	2	8	5044					species	TA-20 sp013287585	5	13	9031
					genus	Streptococcus	160	451	289223			genus	CAIUWA01	49	123	105586																			genus	Legionella	2	5	4984					species	MGIIb-O3 sp002730445	6	17	9004
					genus	Sphingobacterium	122	350	288549			genus	Methanobrevibacter_A	46	123	104847																			genus	Coprococcus	3	7	4940					species	PALSA-986 sp009781675	6	17	8965
					genus	Faecalimonas	136	405	286517			genus	Sodaliphilus	46	126	104454																			genus	Geoglobus	1	3	4938					species	GCA-2687275 sp002687275	2	12	8895
					genus	Agathobaculum	133	359	284508			genus	JGIOTU-2	49	143	103415																			genus	Ruminococcus_A	3	7	4927					species	Methanoplasma sp009777615	3	6	8741
					genus	Vibrio	125	372	283666			genus	CAIYEO01	51	159	102941																			genus	Campylobacter_D	3	10	4927					species	SMTZ1-45 sp011364905	6	14	8718
					genus	UBA5920	112	351	283636			genus	Lysinibacillus	40	95	102915																			genus	UBA5195	3	6	4760					species	Paenibacillus polymyxa_C	4	8	8596
					genus	Treponema	98	334	274698			genus	Agathobacter	45	126	102389																			genus	UBA2226	3	6	4726					species	Methylovulum sp903944165	4	13	8549
					genus	UBA1402	80	262	272148			genus	CAIOZY01	38	85	102101																			genus	UBA7388	2	8	4711					species	B47-G6 sp003663565	1	10	8492
					genus	Elizabethkingia	114	361	268247			genus	Escherichia	34	88	101509																			genus	Pseudomonas_A	4	9	4672					species	CAIRDP01 sp903887775	2	4	8435
					genus	Methanosarcina	119	348	266767			genus	Eubacterium_A	53	139	98194																			genus	Sulfuritalea	3	7	4671					species	Ochrobactrum intermedium	5	15	8366
					genus	Capnocytophaga	100	313	265182			genus	Methanofastidiosum	52	129	97058																			genus	Methanoplanus	3	8	4670					species	CAIQEU01 sp903870905	1	2	8328
					genus	LDYB01	97	289	264460			genus	Eubacterium_G	37	115	96680																			genus	SOKP01	2	5	4664					species	Carnobacterium maltaromaticum	4	11	8327
					genus	Barnesiella	105	313	263693			genus	PeH17	56	128	96173																			genus	CAIUPE01	4	8	4622					species	CAJBEZ01 sp903952205	6	17	8171
					genus	Raoultella	86	316	262587			genus	Methanoculleus	39	106	95678																			genus	NBD-18	4	8	4604					species	Ruminococcus_A sp003011855	5	12	8164
					genus	Gemmiger	124	353	261618			genus	Bradyrhizobium	48	111	95554																			genus	Methanobrevibacter_D	3	7	4543					species	Dwaynesavagella sp000270205	2	14	8150
					genus	Clostridium_S	101	355	253077			genus	Anaerostipes	48	125	94959																			genus	CAG-217	3	9	4518					species	Agathobacter rectalis	3	11	8103
					genus	Methanofastidiosum	115	334	248444			genus	Lacunisphaera	43	104	94379																			genus	Methanocella_A	2	5	4504					species	Alistipes shahii	4	10	7978
					genus	Mesotoga	107	308	248049			genus	Flavipsychrobacter	41	110	94016																			genus	CAIKMX01	1	2	4457					species	Coprobacillus cateniformis	4	10	7858
					genus	Bulleidia	133	336	244922			genus	Methanomassiliicoccus_A	39	91	93627																			genus	CAIUMH01	3	7	4408					species	Brevibacillus brevis_D	5	10	7770
					genus	Tenacibaculum	60	204	241625			genus	Ralstonia	39	117	92498																			genus	Sodaliphilus	3	7	4406					species	Petrimonas sp002356435	5	12	7761
					genus	Gilliamella	102	300	235230			genus	CAG-485	39	123	90873																			genus	Mitsuokella	3	6	4397					species	Cryobacterium zongtaii	4	10	7648
					genus	Clostridium_F	113	300	231344			genus	Aequorivita	31	91	90797																			genus	Alcaligenes	3	7	4382					species	ER4 sp000765235	5	13	7645
					genus	Clostridium_J	124	361	231286			genus	Gemmiger	42	128	90763																			genus	Allorhizobium	2	7	4342					species	Clostridium_AQ innocuum	4	15	7641
					genus	Clostridium_H	98	307	227462			genus	CAIXEA01	35	101	90650																			genus	CAINCQ01	1	5	4314					species	Faecalimonas phoceensis	4	13	7628
					genus	Lachnospira	122	309	227062			genus	Citrobacter	44	126	90119																			genus	Paramuribaculum	2	5	4304					species	Orientia tsutsugamushi	2	6	7569
					genus	Moorella	117	301	218774			genus	Aeromonas	54	143	89749																			genus	AMARA-1	1	2	4266					species	Eubacterium_H sp900317175	4	11	7566
					genus	Salmonella	79	295	218759			genus	B3-JM-08	33	103	88635																			genus	JAABYT01	3	8	4264					species	Siminovitchia fortis	5	15	7405
[truncated: 3,521 more rows]

## Sheet: Table S6
Table S6:
[truncated: 310 more rows]

## Sheet: Table S7
Table S7: Taxonomic classification of MAGs with GTDB-Tk
[truncated: 306 more rows]

## Sheet: Table S8
Table S8: Taxonomic classification of MAGs from E. pulchripes and G . connexa
[truncated: 1,109 more rows]

[truncated: 9 more sheets: Table S9, Table S10, Table S11, Table S12, Table S13, Table S14, Table S15, Table S16, Table S17]
